# Supplementary material for: Composition and Codon Usage Pattern Results in Divergence of the Zinc Binuclear Cluster (Zn(II)2Cys6) Sequences among Ascomycetes Plant Pathogenic Fungi
Source: J Fungi (Basel). 2022 Oct 27;8(11):1134. doi: 10.3390/jof8111134 (PMC9694491; doi:10.3390/jof8111134)
Supplement: Supplementary file 1 [file jof-08-01134-s001.zip › Table S1.xlsx]

## Sheet: Alternaria_alternata
Table S1: The composition and various codon usage bias parameters of 133 Zn(II)2Cys6 sequences from A. alternata
Header	Length	%A(3)	%T(3)	%G(3)	%C(3)	%GC(all)	%GC(1)	%GC(2)	%GC(3)	COUSIN_18	COUSIN_59	CAI	ENC	SCUO	FOP	CBI	ICDI	GRAVY	AROMA
RYN70989	3513	25.278	25.961	22.032	26.729	51.921	58.668	48.335	48.762	0.552	0.662	0.744	59.258	0.025	0.375	0.074	0.022	-0.657	0.085
RYN78075	3234	21.429	22.635	26.623	29.314	52.01	55.38	44.712	55.937	0.423	0.434	0.767	59.423	0.034	0.394	0.092	0.043	-0.57	0.079
RYN74973	3099	18.974	19.748	25.46	35.818	55.792	58.567	47.531	61.278	1.425	1.489	0.76	54.781	0.064	0.414	0.139	0.086	-0.465	0.088
RYN83526	3033	17.606	24.135	27.399	30.861	53.248	54.896	46.588	58.259	0.898	0.872	0.792	57.019	0.044	0.407	0.128	0.049	-0.429	0.076
RYN70212	3021	14.896	20.953	25.819	38.332	57.233	60.079	47.468	64.151	1.347	1.334	0.755	49.979	0.108	0.458	0.204	0.13	-0.533	0.076
RYN72071	3018	25.944	22.465	24.453	27.137	51.789	55.964	47.813	51.59	0.194	0.215	0.742	58.549	0.035	0.35	0.043	0.047	-0.52	0.084
RYN74163	2913	18.538	27.188	23.584	30.69	52.008	56.643	45.108	54.274	0.974	0.975	0.853	56.109	0.053	0.389	0.095	0.07	-0.429	0.085
RYN71047	2823	22.423	26.249	23.911	27.418	51.222	54.623	47.715	51.328	0.702	0.765	0.811	59.123	0.036	0.388	0.081	0.04	-0.784	0.094
RYN64966	2796	24.142	22.532	28.004	25.322	52.361	55.043	48.712	53.326	0.16	0.185	0.764	58.788	0.036	0.343	0.037	0.055	-0.449	0.071
RYN60628	2763	22.693	24.647	23.018	29.642	50.561	54.506	44.517	52.66	0.583	0.674	0.769	58.361	0.044	0.383	0.085	0.05	-0.559	0.086
RYN81065	2745	22.732	25.027	24.044	28.197	52.204	55.956	48.415	52.24	0.341	0.287	0.762	58.552	0.038	0.356	0.053	0.054	-0.533	0.091
RYN71481	2730	18.242	18.462	26.264	37.033	55.128	56.264	45.824	63.297	1.444	1.346	0.773	52.433	0.076	0.454	0.188	0.103	-0.509	0.083
RYN78666	2727	23.432	25.853	23.872	26.843	50.678	53.905	47.415	50.715	0.153	0.359	0.793	60.289	0.027	0.335	0.018	0.036	-0.599	0.086
RYN76569	2724	19.714	15.749	25.551	38.987	53.744	54.405	42.291	64.537	1.434	1.413	0.758	53.801	0.1	0.472	0.205	0.132	-0.512	0.083
RYN75146	2709	20.266	17.165	25.581	36.988	54.153	53.599	46.29	62.569	1.313	1.334	0.774	54.097	0.072	0.46	0.192	0.087	-0.536	0.078
RYN71990	2709	19.269	23.92	25.914	30.897	54.042	57.254	48.062	56.811	0.375	0.436	0.736	58.008	0.038	0.376	0.079	0.046	-0.638	0.071
RYN83057	2694	20.49	19.376	26.058	34.076	55.085	60.022	45.1	60.134	1.271	1.068	0.78	53.529	0.081	0.439	0.164	0.127	-0.539	0.081
RYN72047	2673	18.406	19.978	25.589	36.027	54.471	56.229	45.567	61.616	1.183	1.17	0.749	54.431	0.064	0.437	0.159	0.08	-0.5	0.083
RYN79606	2673	20.763	25.477	25.814	27.946	55.593	61.728	51.291	53.76	0.604	0.615	0.765	56.243	0.048	0.365	0.079	0.074	-0.347	0.071
RYN64980	2670	17.865	22.584	26.067	33.483	54.382	58.989	44.607	59.551	1.228	1.181	0.771	55.125	0.072	0.425	0.153	0.105	-0.506	0.076
RYN80186	2661	22.097	21.759	28.41	27.734	53.063	56.144	46.9	56.144	0.475	0.412	0.764	56.766	0.036	0.376	0.078	0.048	-0.432	0.071
RYN80109	2661	18.377	23.675	28.749	29.2	53.251	55.919	45.885	57.948	0.773	0.869	0.749	58.296	0.034	0.379	0.07	0.031	-0.495	0.086
RYN73818	2658	19.639	20.88	24.605	34.876	54.439	58.126	45.711	59.481	1.252	1.408	0.751	52.965	0.094	0.437	0.177	0.121	-0.351	0.073
RYN83630	2646	21.882	25.51	23.81	28.798	51.55	58.39	43.651	52.608	0.771	0.707	0.76	56.027	0.049	0.375	0.072	0.069	-0.444	0.061
RYN72154	2646	21.088	21.088	24.49	33.333	54.119	60.884	43.651	57.823	1.077	1.1	0.747	54.329	0.067	0.435	0.155	0.092	-0.483	0.06
RYN65064	2628	19.292	25	26.941	28.767	52.397	56.963	44.521	55.708	0.5	0.487	0.752	59.122	0.032	0.382	0.083	0.041	-0.333	0.077
RYN70511	2616	18.463	24.427	21.445	35.665	52.599	54.358	46.33	57.11	0.856	0.863	0.776	57.349	0.044	0.407	0.123	0.054	-0.443	0.084
RYN83212	2592	22.454	23.611	25.231	28.704	51.775	54.63	46.759	53.935	0.403	0.453	0.771	58.547	0.045	0.375	0.068	0.058	-0.462	0.079
RYN70568	2592	18.981	24.653	23.264	33.102	53.125	56.597	46.412	56.366	1.27	1.32	0.771	57.307	0.054	0.415	0.134	0.076	-0.473	0.092
RYN77433	2592	21.065	25.231	23.843	29.861	52.276	58.565	44.56	53.704	0.592	0.75	0.782	59.059	0.031	0.381	0.077	0.042	-0.553	0.083
RYN70420	2562	22.717	24.122	22.248	30.913	52.732	57.026	48.009	53.162	0.598	0.712	0.745	58.387	0.036	0.362	0.061	0.038	-0.412	0.075
RYN70410	2544	20.165	21.344	30.778	27.712	53.42	54.835	46.934	58.491	0.376	0.287	0.743	58.341	0.038	0.367	0.073	0.046	-0.407	0.077
RYN71141	2475	18.667	19.273	27.273	34.788	53.172	54.061	43.394	62.061	1.388	1.423	0.757	54.263	0.072	0.468	0.2	0.091	-0.496	0.093
RYN74255	2472	24.879	21.481	25.971	27.67	52.832	57.282	47.573	53.641	0.607	0.566	0.756	58.783	0.04	0.355	0.056	0.065	-0.358	0.079
RYN59221	2445	20	25.399	24.294	30.307	50.757	53.988	43.681	54.601	0.714	0.685	0.755	57.291	0.045	0.373	0.077	0.054	-0.284	0.081
RYN76037	2418	19.975	20.471	25.434	34.119	53.267	54.094	46.154	59.553	1.028	0.955	0.796	54.151	0.078	0.443	0.172	0.114	-0.433	0.083
RYN71140	2394	26.692	23.81	23.183	26.316	51.462	55.514	49.373	49.499	0.655	0.92	0.769	58.013	0.049	0.389	0.105	0.047	-0.485	0.098
RYN66076	2379	15.259	22.699	26.356	35.687	54.14	55.738	44.641	62.043	1.085	1.063	0.762	53.578	0.074	0.43	0.158	0.084	-0.434	0.087
RYN70721	2373	25.284	20.86	25.032	28.824	53.224	58.407	47.408	53.856	1	0.977	0.757	57.457	0.045	0.382	0.084	0.057	-0.837	0.058
RYN78416	2367	21.673	22.307	26.869	29.151	53.95	57.161	48.669	56.02	0.711	0.735	0.831	57.302	0.054	0.378	0.09	0.073	-0.374	0.081
RYN68310	2361	21.474	25.032	23.634	29.86	51.08	59.72	40.025	53.494	0.55	0.576	0.821	56.117	0.049	0.416	0.088	0.06	-0.761	0.065
RYN66713	2361	22.618	15.121	33.037	29.225	57.942	64.676	46.887	62.262	1.063	0.821	0.769	55.897	0.074	0.44	0.149	0.115	-1.182	0.053
RYN70747	2355	20.255	28.408	23.949	27.389	49.257	52.611	43.822	51.338	0.56	0.388	0.764	59.538	0.033	0.372	0.064	0.04	-0.365	0.084
RYN73694	2352	25.51	23.087	22.449	28.954	51.616	55.485	47.959	51.403	0.428	0.492	0.79	58.15	0.037	0.366	0.064	0.051	-0.465	0.072
RYN76907	2313	18.029	20.882	31.647	29.442	54.086	55.253	45.914	61.089	0.65	0.701	0.742	58.116	0.048	0.388	0.101	0.056	-0.332	0.086
RYN76045	2310	21.818	26.623	21.558	30	51.991	56.364	48.052	51.558	0.84	0.75	0.755	58.525	0.037	0.36	0.066	0.046	-0.405	0.088
RYN80884	2280	21.842	24.079	22.763	31.316	53.114	58.816	46.447	54.079	0.498	0.585	0.773	55.938	0.049	0.385	0.096	0.057	-0.358	0.084
RYN73908	2268	24.074	21.296	28.042	26.587	51.058	53.836	44.709	54.63	0.168	0.047	0.79	58.838	0.039	0.357	0.045	0.033	-0.436	0.075
RYN70917	2268	20.635	17.593	27.778	33.995	54.541	59.259	42.593	61.772	0.659	0.564	0.76	56.156	0.055	0.413	0.125	0.053	-0.482	0.09
RYN73490	2253	17.443	18.642	29.028	34.887	57.035	58.988	48.202	63.915	1.286	1.201	0.771	54.999	0.067	0.411	0.142	0.086	-0.331	0.067
RYN77547	2241	20.75	26.908	24.632	27.711	50.469	56.76	42.303	52.343	0.446	0.428	0.84	57.893	0.042	0.38	0.077	0.055	-0.316	0.083
RYN83405	2235	21.208	23.624	27.785	27.383	52.125	57.047	44.161	55.168	0.196	0.118	0.76	56.09	0.051	0.38	0.068	0.077	-0.623	0.101
RYN83387	2208	19.429	20.788	25.951	33.832	52.038	54.484	41.848	59.783	1.254	1.07	0.779	56.364	0.059	0.431	0.155	0.099	-0.301	0.078
RYN67428	2208	19.701	21.332	28.533	30.435	53.306	58.967	41.984	58.967	0.602	0.668	0.796	55.111	0.065	0.408	0.122	0.071	-0.485	0.083
RYN76237	2199	22.51	22.647	24.147	30.696	53.979	60.027	47.067	54.843	0.902	0.795	0.755	56.35	0.057	0.39	0.096	0.081	-0.536	0.059
RYN69091	2199	22.783	19.645	21.692	35.88	53.342	55.389	47.067	57.572	1.564	1.617	0.766	53.889	0.066	0.421	0.149	0.123	-0.357	0.086
RYN77541	2181	17.744	17.744	27.923	36.589	55.708	57.084	45.53	64.512	1.212	1.25	0.765	52.727	0.087	0.436	0.172	0.092	-0.317	0.059
RYN75264	2178	21.763	24.242	24.656	29.339	51.331	56.887	43.113	53.994	0.636	0.9	0.79	58.854	0.038	0.372	0.07	0.042	-0.287	0.072
RYN72328	2178	22.452	20.937	28.375	28.237	52.801	56.612	45.179	56.612	1.067	1.147	0.766	57.935	0.059	0.418	0.142	0.077	-0.462	0.081
RYN71458	2178	21.625	24.931	25.344	28.099	51.056	54.545	45.179	53.444	0.69	0.758	0.799	58.966	0.037	0.381	0.084	0.047	-0.386	0.081
RYN73442	2160	23.611	25	25.833	25.556	50.509	54.444	45.694	51.389	0.465	0.556	0.756	60.094	0.037	0.36	0.054	0.047	-0.332	0.085
RYN80804	2154	20.752	24.652	22.841	31.755	51.95	56.267	44.986	54.596	0.593	0.511	0.829	54.539	0.06	0.412	0.128	0.088	-0.345	0.095
RYN71932	2148	22.626	24.302	22.207	30.866	51.397	58.24	42.877	53.073	0.491	0.517	0.764	57.451	0.043	0.374	0.083	0.052	-0.24	0.067
RYN76102	2142	23.81	24.37	25.77	26.05	52.381	57.423	47.899	51.821	0.601	0.759	0.762	58.826	0.037	0.356	0.058	0.041	-0.369	0.072
RYN72693	2142	24.37	24.65	23.669	27.311	51.167	55.742	46.779	50.98	0.26	0.302	0.766	59.531	0.044	0.338	0.043	0.052	-0.149	0.07
RYN78695	2139	21.178	22.721	27.069	29.032	51.987	56.942	42.917	56.101	0.656	0.677	0.746	55.556	0.057	0.403	0.123	0.066	-0.262	0.073
RYN75454	2136	22.472	28.933	20.787	27.809	51.732	61.096	45.506	48.596	0.408	0.481	0.769	57.822	0.041	0.355	0.053	0.045	-0.302	0.068
RYN66061	2133	24.332	26.582	20.675	28.411	50.07	56.962	44.163	49.086	-0.11	0.007	0.773	56.78	0.054	0.344	0.03	0.062	-0.263	0.089
RYN70975	2130	22.535	25.634	23.239	28.592	51.174	57.324	44.366	51.831	0.594	0.666	0.758	58.883	0.042	0.371	0.076	0.048	-0.325	0.082
RYN64434	2130	22.394	23.803	24.225	29.577	50.845	52.817	45.915	53.803	0.468	0.54	0.753	58.975	0.047	0.376	0.081	0.071	-0.332	0.086
RYN73716	2121	23.904	21.216	27.016	27.864	50.872	56.436	41.301	54.88	0.655	0.793	0.76	58.189	0.046	0.396	0.081	0.041	-0.554	0.078
RYN81797	2118	16.856	23.513	25.071	34.561	52.644	54.674	43.626	59.632	1.998	2.012	0.787	50.367	0.143	0.464	0.208	0.186	-0.41	0.077
RYN81175	2109	23.613	25.747	24.751	25.889	51.683	60.171	44.239	50.64	0.349	0.434	0.753	58.234	0.041	0.365	0.059	0.047	-0.384	0.084
RYN84388	2097	23.891	25.608	24.177	26.323	51.645	58.083	46.352	50.501	0.73	0.733	0.756	60.111	0.034	0.366	0.067	0.042	-0.428	0.074
RYN75176	2097	22.318	16.023	30.043	31.617	53.839	58.369	41.488	61.66	1.298	1.084	0.782	54.69	0.083	0.461	0.179	0.13	-0.643	0.085
RYN73941	2085	24.604	22.302	24.748	28.345	50.552	55.683	42.878	53.094	0.549	0.437	0.778	59.092	0.053	0.375	0.066	0.072	-0.437	0.088
RYN77434	2085	16.403	23.309	26.619	33.669	53.285	57.554	42.014	60.288	1.057	1.098	0.796	56.569	0.058	0.406	0.116	0.062	-0.374	0.108
RYN77556	2061	22.125	24.891	24.163	28.821	52.353	56.623	47.453	52.984	0.208	0.375	0.79	58.975	0.031	0.375	0.078	0.046	-0.421	0.09
RYN72741	2043	19.09	26.872	25.551	28.488	52.374	58.59	44.493	54.038	0.489	0.497	0.8	58.936	0.041	0.343	0.035	0.035	-0.22	0.082
RYN66818	2040	18.676	21.176	23.382	36.765	54.363	57.794	45.147	60.147	1.25	1.199	0.777	55.116	0.067	0.444	0.179	0.094	-0.326	0.082
RYN69093	2037	22.533	22.828	24.742	29.897	52.135	56.554	45.214	54.639	0.904	0.702	0.78	56.742	0.061	0.41	0.132	0.089	-0.283	0.087
RYN81842	2034	21.829	24.631	23.304	30.236	49.508	53.245	41.74	53.54	0.179	0.321	0.774	56.12	0.059	0.36	0.04	0.07	-0.292	0.092
RYN73910	2013	13.115	21.461	26.379	39.046	58.222	58.569	50.671	65.425	1.837	1.788	0.764	48.845	0.132	0.498	0.264	0.212	-0.951	0.054
RYN72346	2007	20.927	28.849	21.824	28.401	51.171	58.744	44.544	50.224	0.379	0.501	0.786	58.71	0.044	0.372	0.076	0.049	-0.263	0.076
RYN66167	2004	18.263	27.246	27.246	27.246	51.297	54.192	45.21	54.491	0.254	0.435	0.753	59.028	0.039	0.364	0.063	0.042	-0.286	0.094
RYN71651	1986	18.882	17.372	26.435	37.311	54.733	55.287	45.166	63.746	1.127	1.293	0.771	55.003	0.073	0.45	0.187	0.067	-0.253	0.08
RYN84081	1983	22.844	26.324	25.87	24.962	56.077	63.086	54.312	50.832	0.253	0.07	0.775	59.547	0.044	0.327	0.026	0.062	-0.845	0.065
RYN70206	1974	20.973	25.38	26.748	26.9	51.773	55.319	46.353	53.647	0.435	0.333	0.771	59.287	0.043	0.342	0.045	0.059	-0.177	0.087
RYN61323	1953	23.81	25.346	24.117	26.728	52.483	56.836	49.77	50.845	0.831	0.798	0.772	58.137	0.062	0.395	0.106	0.082	-0.636	0.048
RYN63121	1929	23.639	24.728	26.283	25.35	51.788	55.054	48.678	51.633	-0.034	0.054	0.774	59.895	0.041	0.324	0.02	0.062	-0.299	0.09
RYN76528	1917	18.623	28.013	23.318	30.047	54.043	56.182	52.582	53.365	0.804	1.059	0.769	59.231	0.038	0.394	0.098	0.036	-0.945	0.05
RYN67295	1914	22.1	23.511	25.235	29.154	52.978	57.367	47.179	54.389	0.256	0.104	0.781	60.53	0.03	0.35	0.034	0.038	-0.446	0.083
RYN72621	1896	20.57	25.158	24.684	29.589	52.11	56.804	45.253	54.272	0.539	0.564	0.819	59.717	0.039	0.371	0.069	0.053	-0.357	0.089
RYN76143	1887	17.965	20.668	22.099	39.269	52.888	54.372	42.925	61.367	1.727	1.777	0.779	50.52	0.142	0.509	0.263	0.166	-0.382	0.088
RYN70305	1887	16.693	21.145	27.027	35.135	57.817	62.639	48.649	62.162	1.265	1.328	0.785	54.007	0.077	0.427	0.144	0.12	-0.752	0.073
RYN71019	1866	21.061	23.151	27.974	27.814	51.447	54.18	44.373	55.788	0.598	0.524	0.8	59.362	0.042	0.355	0.061	0.06	-0.245	0.068
RYN73964	1851	25.446	22.853	21.718	29.984	50.135	55.105	43.598	51.702	0.787	0.608	0.781	57.587	0.059	0.391	0.085	0.09	-0.301	0.093
RYN70298	1830	23.934	21.639	21.475	32.951	50.71	55.246	42.459	54.426	0.539	0.649	0.806	57.433	0.065	0.392	0.105	0.088	-0.001	0.069
RYN78438	1770	18.305	23.39	27.458	30.847	54.011	55.932	47.797	58.305	0.834	0.742	0.772	56.964	0.056	0.383	0.097	0.087	-0.4	0.095
RYN72748	1764	26.361	20.238	21.939	31.463	50.794	52.041	46.939	53.401	0.446	0.434	0.761	57.169	0.063	0.374	0.074	0.087	-0.348	0.089
RYN72799	1740	26.552	23.103	24.138	26.207	50.172	54.655	45.517	50.345	0.385	0.567	0.815	57.813	0.052	0.372	0.068	0.08	-0.247	0.088
RYN67481	1728	24.306	25.694	20.312	29.688	51.157	57.812	45.66	50	0.363	0.422	0.754	60.702	0.038	0.339	0.031	0.05	-0.218	0.073
RYN82167	1716	27.797	25	23.427	23.776	49.592	55.07	46.503	47.203	0.145	0.158	0.775	59.268	0.044	0.329	0.005	0.063	-0.326	0.093
RYN73737	1710	24.561	26.842	22.632	25.965	49.474	55.439	44.386	48.596	0.058	0.097	0.777	61.758	0.029	0.341	0.022	0.03	-0.247	0.083
RYN77476	1707	17.575	23.726	25.835	32.865	52.665	55.36	43.937	58.699	0.756	0.912	0.784	56.994	0.069	0.415	0.127	0.094	-0.471	0.077
RYN75131	1680	21.429	22.857	23.929	31.786	52.976	56.429	46.786	55.714	0.641	0.969	0.768	57.589	0.062	0.382	0.099	0.087	-0.34	0.066
RYN71163	1623	19.224	24.584	25.878	30.314	52.988	58.595	44.177	56.192	0.563	0.659	0.776	58.373	0.055	0.376	0.082	0.044	-0.058	0.074
RYN83590	1617	21.892	22.82	25.046	30.241	53.185	55.844	48.423	55.288	1.085	1.01	0.781	57.239	0.061	0.397	0.106	0.079	-0.566	0.076
RYN84379	1581	20.873	26.186	30.74	22.201	53.257	58.634	48.197	52.941	-0.217	-0.085	0.779	62.091	0.036	0.315	-0.002	0.047	-0.385	0.068
RYN81607	1524	26.181	21.85	25.984	25.984	49.869	54.528	43.11	51.969	0.223	0.35	0.808	57.408	0.052	0.37	0.062	0.069	-0.241	0.095
RYN83284	1518	21.344	25.296	22.925	30.435	50.264	55.731	41.7	53.36	1.122	1.125	0.812	57.52	0.06	0.409	0.129	0.081	-0.123	0.079
RYN81194	1512	23.81	25.595	27.976	22.619	49.802	54.365	44.444	50.595	0.559	0.811	0.782	57.674	0.06	0.338	0.022	0.061	-0.288	0.07
RYN83446	1503	21.557	24.351	27.745	26.347	50.632	55.289	42.515	54.092	0.671	0.602	0.784	61.267	0.04	0.374	0.074	0.06	-0.223	0.076
RYN72920	1500	24.6	23.2	24.2	28	50.867	55.6	44.8	52.2	0.684	0.704	0.79	58.783	0.057	0.379	0.09	0.066	-0.107	0.068
RYN84752	1470	23.878	18.776	24.694	32.653	54.354	53.673	52.041	57.347	0.706	0.92	0.805	58.271	0.054	0.385	0.102	0.059	-0.474	0.043
RYN79527	1458	23.868	22.634	25.103	28.395	51.783	57.819	44.033	53.498	0.904	0.808	0.777	57.708	0.069	0.384	0.098	0.087	-0.247	0.107
RYN83225	1452	23.76	25.207	25.62	25.413	50.413	56.612	43.595	51.033	0.555	0.495	0.81	58.23	0.048	0.363	0.055	0.067	-0.281	0.085
RYN71092	1416	22.669	23.729	22.669	30.932	51.695	50.847	50.636	53.602	0.817	0.752	0.805	56.874	0.073	0.39	0.101	0.089	-0.394	0.076
RYN81059	1410	21.915	30.213	24.468	23.404	50.071	54.894	47.447	47.872	0.267	0.09	0.771	56.512	0.054	0.311	-0.002	0.075	-0.144	0.081
RYN81650	1407	22.388	23.881	25.586	28.145	52.452	56.716	46.908	53.731	0.871	1.003	0.805	59.827	0.051	0.411	0.139	0.063	-0.224	0.079
RYN81667	1398	23.605	25.751	25.107	25.536	48.784	53.219	42.489	50.644	0.642	0.62	0.752	58.547	0.054	0.349	0.047	0.063	-0.086	0.082
RYN63897	1392	22.845	21.121	19.181	36.853	51.724	57.328	41.81	56.034	1.109	1.23	0.8	52.448	0.097	0.43	0.155	0.112	-0.056	0.093
RYN74547	1377	26.58	22.658	22.44	28.322	49.746	48.802	49.673	50.763	0.89	0.988	0.766	57.862	0.058	0.392	0.101	0.058	-0.485	0.079
RYN78577	1254	23.445	25.837	24.641	26.077	49.362	56.459	40.909	50.718	-0.072	0.036	0.769	59.652	0.055	0.363	0.048	0.057	-0.197	0.089
RYN81716	1215	23.951	23.951	21.975	30.123	50.041	52.099	45.926	52.099	1.08	1.018	0.761	59.488	0.05	0.393	0.077	0.07	-0.898	0.05
RYN64954	1203	21.945	24.19	25.187	28.678	52.618	56.858	47.132	53.865	0.832	0.843	0.778	59.848	0.052	0.409	0.123	0.055	-0.509	0.092
RYN76901	1194	14.573	14.07	33.92	37.437	57.873	54.774	47.487	71.357	1.751	1.877	0.789	50.783	0.108	0.471	0.234	0.196	-0.309	0.048
RYN72300	1191	16.121	24.181	23.929	35.768	63.812	68.262	63.476	59.698	1.912	1.702	0.767	47.31	0.09	0.443	0.192	0.212	-1.109	0.073
RYN83561	1155	27.273	22.078	28.052	22.597	49.351	56.623	40.779	50.649	0.312	0.446	0.815	59.662	0.047	0.366	0.037	0.054	-0.602	0.052
RYN65440	1068	22.753	22.191	30.056	25	51.498	54.494	44.944	55.056	0.29	0.289	0.79	58.931	0.071	0.392	0.105	0.079	-0.258	0.07
RYN83028	915	26.885	18.361	23.934	30.82	51.148	53.443	45.246	54.754	0.686	0.981	0.793	58.474	0.082	0.423	0.128	0.103	-0.814	0.076
RYN61294	765	25.098	26.667	25.49	22.745	53.595	63.529	49.02	48.235	-0.201	0.003	0.778	59.226	0.077	0.321	-0.003	0.112	-0.511	0.063
RYN80044	750	26	26.4	23.2	24.4	50.933	58.4	46.8	47.6	0.174	0.099	0.77	55.042	0.066	0.332	0.008	0.14	-0.267	0.06
RYN70336	588	17.347	23.469	35.204	23.98	53.401	53.571	47.449	59.184	0.225	0.083	0.752	62.678	0.085	0.351	0.04	0.095	-0.811	0.051
