# Supplementary material for: Composition and Codon Usage Pattern Results in Divergence of the Zinc Binuclear Cluster (Zn(II)2Cys6) Sequences among Ascomycetes Plant Pathogenic Fungi
Source: J Fungi (Basel). 2022 Oct 27;8(11):1134. doi: 10.3390/jof8111134 (PMC9694491; doi:10.3390/jof8111134)
Supplement: Supplementary file 1 [file jof-08-01134-s001.zip › Table S10.xlsx]

## Sheet: Verticillium_dahliae
Table S10: The composition and various codon usage bias parameters of 135 Zn(II)2Cys6 sequences from V. dahliae
Header	Length	%A(3)	%T(3)	%G(3)	%C(3)	%GC(all)	%GC(1)	%GC(2)	%GC(3)	COUSIN_18	COUSIN_59	CAI	ENC	SCUO	FOP	CBI	ICDI	GRAVY	AROMA
RBQ73311	5001	12.657	15.897	33.353	38.092	60.968	63.047	48.41	71.446	1.003	0.938	0.722	48.102	0.129	0.5	0.261	0.187	-0.755	0.067
RBQ74271	3300	13.636	12.364	33.273	40.727	64.273	63.182	55.636	74	1.145	1.109	0.688	46.294	0.145	0.523	0.301	0.229	-0.823	0.048
RBQ65833	3288	17.518	19.434	33.212	29.836	58.698	62.135	50.912	63.047	0.552	0.462	0.694	54.511	0.071	0.418	0.138	0.09	-0.584	0.083
RBQ82103	3243	14.431	17.576	32.562	35.43	57.046	56.522	46.623	67.993	0.707	0.707	0.65	53.077	0.083	0.467	0.206	0.107	-0.532	0.078
RBQ73446	3087	8.163	10.107	32.75	48.98	66.505	64.917	52.867	81.73	1.315	1.352	0.678	40.518	0.231	0.593	0.396	0.264	-0.646	0.061
RBQ66989	3078	9.649	19.103	29.337	41.91	60.754	60.624	50.39	71.248	0.924	1.006	0.724	48.572	0.127	0.503	0.277	0.137	-0.445	0.078
RBQ65690	3027	11.596	16.65	30.426	41.328	59.134	57.483	48.167	71.754	0.922	1.005	0.706	49.526	0.119	0.512	0.281	0.14	-0.492	0.084
RBR01298	3018	14.513	23.062	24.155	38.27	57.19	59.94	49.205	62.425	0.586	0.6	0.702	52.553	0.08	0.458	0.204	0.098	-0.565	0.066
RBQ70405	3015	15.224	14.328	32.239	38.209	58.408	60.697	44.08	70.448	0.837	0.827	0.704	49.292	0.116	0.483	0.231	0.14	-0.503	0.082
RBQ86699	2967	16.178	21.335	33.468	29.019	57.533	61.678	48.433	62.487	0.402	0.423	0.688	54.455	0.063	0.38	0.094	0.071	-0.343	0.067
RBQ99565	2964	15.789	15.587	35.223	33.401	60.088	63.563	48.077	68.623	0.74	0.68	0.693	51.632	0.094	0.436	0.178	0.132	-0.474	0.063
RBQ65238	2889	7.892	11.215	30.737	50.156	66.182	66.459	51.194	80.893	1.374	1.446	0.725	39.323	0.245	0.595	0.41	0.289	-0.32	0.062
RBQ82164	2883	11.655	13.632	36.212	38.502	60.874	59.417	48.491	74.714	0.963	0.973	0.736	46.296	0.152	0.492	0.249	0.195	-0.507	0.081
RBQ84704	2823	16.578	19.979	29.224	34.219	55.756	56.536	47.29	63.443	0.574	0.611	0.731	55.335	0.057	0.43	0.154	0.062	-0.483	0.088
RBQ90619	2820	16.064	19.574	30.319	34.043	56.028	60.213	43.511	64.362	0.668	0.636	0.744	53.464	0.068	0.455	0.186	0.092	-0.402	0.077
RBQ94733	2766	16.594	21.041	29.935	32.43	55.061	58.351	44.469	62.364	0.466	0.437	0.74	55.014	0.054	0.42	0.136	0.07	-0.556	0.081
RBQ79377	2715	17.901	18.122	30.718	33.26	56.354	59.116	45.967	63.978	0.61	0.534	0.74	52.666	0.079	0.417	0.131	0.125	-0.51	0.087
RBQ97746	2694	16.815	20.824	28.953	33.408	54.529	57.461	43.764	62.361	0.615	0.608	0.705	53.644	0.079	0.446	0.178	0.093	-0.476	0.068
RBQ82476	2670	10.112	12.921	34.944	42.022	64.195	64.494	51.124	76.966	1.083	1.111	0.734	43.86	0.163	0.526	0.308	0.187	-0.471	0.074
RBQ73408	2658	2.483	9.368	32.506	55.643	65.576	63.205	45.372	88.149	1.731	1.821	0.704	32.751	0.348	0.691	0.541	0.462	-0.535	0.075
RBQ65917	2646	8.957	17.46	30.272	43.311	60.658	58.617	49.773	73.583	1.138	1.133	0.737	43.739	0.175	0.542	0.33	0.242	-0.471	0.074
RBQ79247	2640	10.455	22.045	27.955	39.545	59.621	65.227	46.136	67.5	0.936	0.866	0.721	47.999	0.121	0.492	0.245	0.195	-0.45	0.06
RBQ82467	2565	16.959	19.649	27.018	36.374	55.75	54.386	49.474	63.392	0.566	0.557	0.753	55.353	0.064	0.44	0.179	0.074	-0.401	0.071
RBQ91044	2526	16.39	19.715	28.385	35.511	57.443	59.976	48.456	63.895	0.576	0.622	0.722	54.64	0.067	0.429	0.168	0.076	-0.409	0.07
RBQ95327	2517	16.925	20.501	30.393	32.181	58.76	58.88	54.827	62.574	0.533	0.512	0.744	57.14	0.06	0.385	0.123	0.084	-0.289	0.069
RBQ70309	2511	8.244	8.722	41.219	41.816	63.361	61.529	45.52	83.035	1.28	1.319	0.732	38.859	0.267	0.538	0.326	0.301	-0.274	0.062
RBQ84772	2493	6.017	11.673	35.86	46.45	67.349	68.231	51.504	82.31	1.303	1.388	0.764	38.608	0.242	0.57	0.379	0.28	-0.311	0.071
RBQ83205	2460	5	15.61	28.049	51.341	59.593	56.098	43.293	79.39	1.536	1.52	0.734	38.091	0.307	0.653	0.476	0.394	-0.553	0.089
RBQ65756	2424	6.807	9.53	34.158	49.505	65.305	60.52	51.733	83.663	1.455	1.545	0.711	38.651	0.269	0.594	0.412	0.311	-0.309	0.072
RBQ89154	2418	11.29	13.772	33.623	41.315	59.057	58.065	44.169	74.938	1.068	1.122	0.742	46.771	0.165	0.536	0.312	0.189	-0.468	0.087
RBQ78565	2403	10.986	18.976	30.587	39.451	58.052	57.303	46.816	70.037	0.792	0.81	0.747	50.498	0.102	0.463	0.212	0.134	-0.359	0.096
RBQ88547	2388	15.955	22.99	27.01	34.045	55.151	59.045	45.352	61.055	0.523	0.489	0.741	55.882	0.061	0.425	0.152	0.076	-0.378	0.089
RBQ82934	2379	10.214	15.259	36.066	38.462	61.538	61.917	48.172	74.527	1.035	1.036	0.71	46.481	0.151	0.497	0.262	0.187	-0.442	0.069
RBQ90654	2352	11.99	19.26	26.658	42.092	58.503	57.781	48.98	68.75	0.872	0.893	0.756	45.756	0.133	0.508	0.278	0.159	-0.502	0.073
RBQ84303	2352	10.332	18.622	27.041	44.005	58.631	58.801	46.046	71.046	1.093	1.134	0.761	43.729	0.163	0.575	0.375	0.206	-0.339	0.074
RBQ84664	2343	14.341	18.566	27.273	39.821	56.295	57.746	44.046	67.093	0.812	0.809	0.737	49.826	0.114	0.493	0.251	0.129	-0.318	0.081
RBQ83167	2334	15.681	17.224	28.663	38.432	57.498	57.841	47.558	67.095	0.65	0.706	0.727	52.171	0.095	0.459	0.209	0.109	-0.305	0.08
RBQ68170	2298	9.138	14.621	28.329	47.911	60.313	58.486	46.214	76.24	1.226	1.236	0.723	43.57	0.182	0.572	0.372	0.239	-0.354	0.073
RBQ90173	2280	10.789	12.237	33.553	43.421	61.579	62.237	45.526	76.974	1.183	1.21	0.719	42.999	0.188	0.555	0.349	0.223	-0.336	0.066
RBQ88421	2262	10.477	18.037	27.454	44.032	60.92	59.416	51.857	71.485	0.89	1.017	0.737	47.397	0.135	0.494	0.278	0.148	-0.152	0.068
RBQ65586	2262	3.846	8.886	34.615	52.653	68.258	65.517	51.989	87.268	1.609	1.7	0.721	34.95	0.316	0.624	0.459	0.411	-0.176	0.076
RBQ82791	2259	13.811	20.983	31.474	33.732	58.3	62.151	47.543	65.206	0.74	0.655	0.751	53.492	0.098	0.453	0.188	0.138	-0.525	0.074
RBQ96822	2256	19.415	22.872	26.596	31.117	53.901	58.112	45.878	57.713	0.335	0.316	0.736	57.622	0.049	0.391	0.101	0.052	-0.327	0.068
RBQ68253	2235	7.919	7.383	39.06	45.638	61.924	57.047	44.027	84.698	1.386	1.412	0.758	39.525	0.239	0.583	0.378	0.303	-0.447	0.091
RBQ68735	2232	15.457	17.07	32.392	35.081	57.572	60.081	45.161	67.473	0.683	0.723	0.774	54.62	0.077	0.456	0.2	0.083	-0.248	0.07
RBQ90476	2229	13.459	17.227	29.341	39.973	59.623	61.104	48.452	69.314	0.732	0.835	0.723	51.735	0.105	0.471	0.23	0.102	-0.355	0.066
RBQ82984	2211	6.242	17.096	32.293	44.369	58.797	57.259	42.469	76.662	1.283	1.294	0.749	40.903	0.186	0.59	0.386	0.282	-0.521	0.072
RBQ68017	2208	14.13	13.043	30.842	41.984	60.96	61.277	48.777	72.826	1.042	0.957	0.744	46.426	0.142	0.51	0.286	0.222	-0.41	0.071
RBQ98844	2199	10.641	11.733	33.424	44.202	61.937	58.39	49.795	77.626	1.222	1.225	0.732	41.975	0.182	0.547	0.334	0.248	-0.163	0.078
RBQ86981	2187	12.209	15.089	30.864	41.838	60.219	60.768	47.188	72.702	0.911	0.93	0.75	46.695	0.122	0.516	0.281	0.16	-0.413	0.08
RBQ77912	2178	13.774	23.003	24.931	38.292	59.55	64.325	51.102	63.223	0.768	0.749	0.745	52.459	0.098	0.459	0.222	0.112	-0.294	0.065
RBQ93332	2172	16.713	19.89	33.011	30.387	56.308	61.188	44.337	63.398	0.49	0.458	0.712	54.585	0.077	0.415	0.128	0.091	-0.437	0.077
RBQ93652	2130	15.211	16.761	33.803	34.225	59.014	60.563	48.451	68.028	0.737	0.718	0.727	49.919	0.109	0.447	0.189	0.133	-0.46	0.072
RBQ78960	2106	10.826	11.681	35.043	42.45	67.047	66.097	57.55	77.493	1.079	1.085	0.746	44.004	0.178	0.498	0.29	0.21	-0.16	0.071
RBQ92202	2100	13	17.286	31.571	38.143	60.429	60.857	50.714	69.714	0.793	0.781	0.73	50.18	0.111	0.463	0.227	0.148	-0.164	0.064
RBQ96796	2091	12.052	12.052	32.855	43.042	61.597	59.971	48.924	75.897	1.059	1.032	0.688	45.524	0.159	0.508	0.281	0.205	-0.428	0.072
RBQ79803	2079	6.638	9.235	39.683	44.444	63.252	61.328	44.3	84.127	1.445	1.474	0.629	39.19	0.258	0.572	0.367	0.312	-0.213	0.077
RBQ99104	2076	7.37	15.751	37.572	39.306	62.524	59.971	50.723	76.879	1.126	1.08	0.599	43.606	0.195	0.487	0.258	0.267	-0.103	0.078
RBQ88610	2070	13.623	20.145	26.957	39.275	56.667	56.232	47.536	66.232	0.766	0.743	0.696	51.298	0.094	0.493	0.24	0.121	-0.62	0.08
RBQ97421	2034	3.392	7.227	40.118	49.263	68.142	64.602	50.442	89.381	1.628	1.746	0.646	34.161	0.346	0.615	0.445	0.405	-0.079	0.065
RBQ86542	2028	17.751	22.485	24.408	35.355	55.523	60.059	46.746	59.763	0.562	0.515	0.657	54.795	0.075	0.44	0.171	0.095	-0.527	0.067
RBQ71169	2025	11.704	19.259	29.778	39.259	59.358	60.444	48.593	69.037	0.829	0.881	0.561	50.767	0.114	0.502	0.273	0.139	-0.261	0.082
RBQ68851	2022	13.798	17.656	29.08	39.466	56.825	57.122	44.807	68.546	0.95	0.85	0.764	50.639	0.113	0.486	0.254	0.171	-0.117	0.07
RBQ65867	2022	5.786	13.501	27.745	52.967	60.93	58.16	43.917	80.712	1.606	1.599	0.603	37.016	0.307	0.661	0.496	0.399	-0.285	0.08
RBQ74347	2016	15.476	21.429	27.083	36.012	58.929	60.119	53.571	63.095	0.723	0.68	0.583	53.072	0.086	0.453	0.193	0.111	-0.942	0.057
RBQ89728	2010	13.134	21.045	27.015	38.806	57.562	60.746	46.119	65.821	0.623	0.744	0.594	48.626	0.128	0.48	0.242	0.126	-0.21	0.073
RBQ82140	2010	3.284	6.716	46.119	43.881	66.119	63.284	45.075	90	1.508	1.524	0.603	34.894	0.298	0.572	0.374	0.433	-0.223	0.097
RBQ98066	1983	12.859	20.877	28.896	37.368	58.447	59.455	49.622	66.263	0.705	0.735	0.642	52.888	0.085	0.448	0.198	0.108	-0.276	0.07
RBQ72474	1983	11.195	23.752	25.416	39.637	60.161	58.548	56.884	65.053	0.888	0.774	0.633	47.541	0.114	0.485	0.255	0.169	-0.764	0.047
RBQ89378	1980	18.182	18.03	27.576	36.212	56.111	52.576	51.97	63.788	0.66	0.607	0.754	53.867	0.081	0.443	0.188	0.101	-0.329	0.08
RBQ82606	1977	18.209	21.244	30.349	30.197	56.651	61.912	47.496	60.546	0.49	0.42	0.614	57.101	0.042	0.392	0.099	0.063	-0.722	0.043
RBQ87381	1962	12.997	22.171	28.44	36.391	56.218	57.798	46.024	64.832	0.638	0.706	0.614	54.287	0.079	0.467	0.215	0.082	-0.239	0.081
RBQ81589	1944	6.327	6.173	34.105	53.395	68.364	67.901	49.691	87.5	1.602	1.631	0.77	35.676	0.291	0.636	0.468	0.39	-0.346	0.071
RBQ94147	1929	17.418	19.129	32.659	30.793	57.802	58.787	51.166	63.453	0.52	0.408	0.622	54.003	0.084	0.412	0.146	0.142	-0.216	0.076
RBQ89051	1926	10.748	18.069	31.308	39.875	58.775	60.748	44.393	71.184	0.879	0.939	0.584	48.347	0.133	0.515	0.284	0.143	-0.323	0.084
RBQ82163	1902	11.514	16.562	33.123	38.801	59.989	62.934	45.11	71.924	0.919	0.958	0.796	48.636	0.133	0.487	0.246	0.153	-0.355	0.062
RBQ86523	1899	10.742	13.27	33.491	42.496	58.873	57.978	42.654	75.987	1.179	1.17	0.628	44.002	0.178	0.56	0.346	0.233	-0.227	0.084
RBQ89878	1872	15.064	18.59	30.769	35.577	58.921	60.737	49.679	66.346	0.635	0.663	0.677	54.135	0.084	0.434	0.18	0.091	-0.209	0.063
RBQ89853	1842	10.912	21.661	28.176	39.251	58.306	60.749	46.743	67.427	0.764	0.801	0.745	50.907	0.113	0.485	0.243	0.129	-0.277	0.085
RBQ64960	1827	10.837	12.315	33.662	43.186	60.044	58.128	45.156	76.847	1.233	1.211	0.654	42.929	0.168	0.563	0.352	0.241	-0.258	0.076
RBQ90395	1809	15.091	15.92	27.861	41.128	58.154	58.541	46.932	68.988	1.011	1.002	0.618	48.34	0.134	0.497	0.269	0.174	-0.135	0.08
RBQ73115	1782	10.943	20.034	28.451	40.572	58.586	59.764	46.97	69.024	0.89	0.907	0.671	50.33	0.117	0.49	0.254	0.15	-0.167	0.086
RBQ75425	1773	10.491	11.844	28.088	49.577	61.929	57.53	50.592	77.665	1.181	1.294	0.62	42.404	0.182	0.584	0.394	0.205	-0.35	0.076
RBQ85347	1758	10.922	12.287	42.662	34.13	61.604	62.457	45.563	76.792	1.024	1.004	0.575	44.477	0.184	0.477	0.229	0.216	-0.379	0.091
RBQ76073	1755	10.427	11.624	38.462	39.487	62.849	61.88	48.718	77.949	1.066	1.139	0.601	44.451	0.164	0.525	0.303	0.216	-0.303	0.086
RBQ83664	1692	5.851	18.085	28.901	47.163	58.865	53.723	46.809	76.064	1.273	1.327	0.661	42.016	0.202	0.569	0.364	0.252	-0.34	0.096
RBQ80129	1623	22.736	21.627	24.769	30.869	56.192	61.738	51.201	55.638	0.359	0.282	0.701	58.623	0.051	0.375	0.088	0.06	-0.737	0.043
RBQ68930	1620	12.593	17.963	25	44.444	57.346	59.074	43.519	69.444	0.985	0.985	0.652	48.341	0.129	0.543	0.312	0.156	-0.489	0.089
RBR00358	1614	13.569	12.454	33.271	40.706	60.409	59.108	48.141	73.978	0.992	0.965	0.725	44.443	0.172	0.505	0.282	0.229	-0.292	0.069
RBR01666	1587	4.159	5.86	27.599	62.382	65.595	61.248	45.558	89.981	1.841	2	0.625	30.421	0.383	0.725	0.6	0.482	-0.254	0.081
RBQ97191	1569	3.824	6.119	31.74	58.317	68.133	67.686	46.654	90.057	1.796	1.886	0.594	32.362	0.32	0.675	0.532	0.464	-0.055	0.063
RBQ82479	1569	13.193	15.679	28.681	42.447	60.484	63.098	47.228	71.128	0.934	1.006	0.732	46.934	0.141	0.512	0.286	0.159	-0.186	0.073
RBQ65192	1566	9.962	13.602	33.525	42.912	59.642	57.28	45.211	76.437	1.095	1.107	0.552	43.232	0.168	0.521	0.286	0.216	-0.474	0.058
RBR01223	1545	13.398	19.806	29.903	36.893	57.67	58.252	47.961	66.796	0.696	0.724	0.6	54.462	0.097	0.45	0.208	0.107	-0.082	0.08
RBR00685	1536	9.766	16.016	32.031	42.188	59.896	59.766	45.703	74.219	0.924	1.054	0.65	46.299	0.143	0.539	0.318	0.217	-0.287	0.092
RBQ86336	1536	11.914	14.648	34.766	38.672	60.677	60.352	48.242	73.438	1.024	0.967	0.781	46.03	0.124	0.515	0.287	0.222	-0.473	0.08
RBQ83369	1536	13.477	17.969	31.836	36.719	57.227	57.031	46.094	68.555	0.79	0.767	0.687	53.427	0.11	0.471	0.221	0.142	-0.199	0.088
RBQ82331	1536	16.797	17.969	31.055	34.18	56.315	59.961	43.75	65.234	0.616	0.638	0.702	54.852	0.085	0.437	0.173	0.108	0.032	0.067
RBQ81376	1527	10.609	16.896	29.666	42.829	58.612	57.564	45.776	72.495	1.002	1.044	0.612	47.266	0.148	0.533	0.309	0.173	-0.252	0.085
RBQ86719	1521	13.609	18.935	29.98	37.475	59.04	59.172	50.493	67.456	0.759	0.823	0.633	50.441	0.111	0.476	0.236	0.116	-0.546	0.053
RBQ94955	1503	10.978	16.168	34.531	38.323	61.078	64.87	45.509	72.854	0.904	1.003	0.658	48.834	0.156	0.528	0.302	0.17	-0.437	0.066
RBQ64653	1497	11.623	16.834	34.469	37.074	63.126	59.92	57.916	71.543	1.002	0.822	0.681	48.09	0.096	0.439	0.193	0.264	-0.819	0.06
RBR00145	1476	15.447	15.244	31.504	37.805	59.553	63.008	46.341	69.309	0.857	0.942	0.666	48.726	0.146	0.491	0.259	0.17	-0.224	0.063
RBQ96283	1473	7.943	7.332	27.291	57.434	65.309	60.081	51.12	84.725	1.658	1.725	0.576	33.833	0.295	0.654	0.502	0.421	0.049	0.076
RBQ68637	1452	18.182	23.967	23.76	34.091	63.223	68.182	63.636	57.851	0.648	0.398	0.629	56.333	0.054	0.391	0.123	0.13	-1.262	0.068
RBR00463	1449	12.629	17.391	28.364	41.615	61.422	54.244	60.041	69.979	0.901	0.867	0.676	50.495	0.129	0.459	0.227	0.185	-0.578	0.077
RBQ85440	1440	15.833	19.375	28.333	36.458	58.472	58.542	52.083	64.792	0.527	0.636	0.753	54.614	0.08	0.448	0.194	0.089	-0.614	0.073
RBQ83501	1434	14.854	19.874	28.452	36.82	58.647	61.088	49.582	65.272	0.64	0.658	0.766	49.684	0.124	0.421	0.174	0.186	-0.162	0.044
RBQ85308	1431	12.579	16.562	25.577	45.283	56.813	53.459	46.122	70.86	0.924	1.028	0.722	47.108	0.14	0.538	0.321	0.139	-0.224	0.088
RBQ95338	1428	11.345	11.975	31.303	45.378	60.924	58.613	47.479	76.681	1.281	1.267	0.719	44.38	0.19	0.582	0.382	0.253	-0.311	0.095
RBQ76599	1407	4.691	4.051	42.217	49.041	72.779	70.576	56.503	91.258	1.569	1.652	0.563	34.558	0.295	0.581	0.405	0.465	-0.069	0.062
RBQ74130	1392	7.543	6.897	38.362	47.198	68.319	63.793	55.603	85.56	1.382	1.446	0.586	40.35	0.221	0.514	0.321	0.296	0.209	0.065
RBQ87008	1386	17.316	13.203	33.983	35.498	58.081	55.195	49.567	69.481	0.795	0.726	0.577	50.988	0.13	0.443	0.198	0.179	-0.236	0.061
RBQ92216	1359	11.038	15.894	28.035	45.033	59.382	57.174	47.903	73.068	0.974	1.052	0.653	47.56	0.131	0.526	0.307	0.155	-0.177	0.084
RBQ86995	1314	12.1	16.21	38.356	33.333	62.253	63.927	51.142	71.689	0.743	0.761	0.699	47.288	0.16	0.434	0.181	0.172	-0.092	0.066
RBQ93053	1308	12.385	17.202	28.67	41.743	62.385	63.303	53.44	70.413	0.89	1.075	0.821	45.422	0.16	0.53	0.309	0.201	-0.749	0.051
RBQ82061	1293	14.849	16.937	33.411	34.803	56.613	56.381	45.244	68.213	0.754	0.743	0.671	53.522	0.096	0.459	0.204	0.131	-0.254	0.102
RBQ74576	1281	10.07	15.691	37.002	37.237	63.466	62.763	53.396	74.239	0.976	0.977	0.597	47.271	0.14	0.461	0.234	0.233	-0.112	0.063
RBQ88425	1278	11.972	13.146	33.803	41.08	62.441	63.146	49.296	74.883	0.927	1.064	0.596	48.091	0.158	0.511	0.295	0.191	-0.136	0.092
RBQ89445	1188	11.111	15.657	32.576	40.657	60.522	57.828	50.505	73.232	0.917	0.961	0.587	46.498	0.136	0.503	0.267	0.165	-0.554	0.086
RBQ87528	1164	18.557	13.402	35.309	32.732	57.216	55.67	47.938	68.041	0.729	0.644	0.599	52.705	0.121	0.435	0.182	0.188	-0.279	0.044
RBQ81590	1146	6.283	11.257	42.932	39.529	62.391	61.257	43.455	82.461	1.179	1.208	0.592	40.761	0.247	0.533	0.31	0.289	-0.297	0.089
RBQ87210	1080	13.889	19.167	32.778	34.167	55.741	57.5	42.778	66.944	0.764	0.767	0.66	49.708	0.117	0.485	0.221	0.151	-0.737	0.058
RBQ69775	1002	20.06	20.06	25.449	34.431	58.982	60.479	56.587	59.88	0.47	0.505	0.734	56.457	0.072	0.406	0.125	0.148	-0.877	0.063
RBQ70179	999	14.114	19.82	20.721	45.345	61.762	65.465	53.754	66.066	0.918	0.83	0.603	44.268	0.128	0.486	0.253	0.25	-0.616	0.027
RBQ86938	981	14.373	17.125	28.746	39.755	61.264	64.526	50.765	68.502	0.829	0.827	0.564	49.445	0.121	0.491	0.257	0.191	-0.683	0.037
RBQ99247	927	10.356	19.741	29.126	40.777	57.821	59.547	44.013	69.903	0.913	0.948	0.635	46.975	0.161	0.555	0.321	0.208	-0.628	0.11
RBQ91419	921	15.309	16.287	30.945	37.459	60.478	58.306	54.723	68.404	0.765	0.739	0.595	51.083	0.104	0.441	0.192	0.181	-0.372	0.072
RBQ72030	783	21.456	23.372	23.372	31.801	54.917	57.854	51.724	55.172	0.402	0.388	0.643	58.938	0.081	0.405	0.141	0.102	-0.489	0.023
RBQ80121	600	14.5	15.5	35	35	58.833	58.5	48	70	0.996	0.894	0.645	50.953	0.121	0.454	0.207	0.269	-0.119	0.106
RBQ82925	573	12.042	15.183	33.508	39.267	64.572	63.874	57.068	72.775	0.94	0.917	0.715	46.67	0.111	0.456	0.236	0.412	-0.354	0.021
RBQ90823	480	20	16.875	34.375	28.75	57.292	59.375	49.375	63.125	0.415	0.695	0.614	55.634	0.101	0.442	0.166	0.195	-0.764	0.019
RBQ96843	477	14.465	20.755	34.591	30.189	58.071	59.119	50.314	64.78	0.458	0.49	0.573	57.125	0.077	0.42	0.134	0.231	-0.706	0.044
RBQ65080	471	12.102	15.924	26.752	45.223	63.482	60.51	57.962	71.975	0.887	1.106	0.677	40.377	0.144	0.544	0.333	0.331	-0.883	0.013
RBQ64523	462	7.792	19.481	25.974	46.753	63.42	61.039	56.494	72.727	1.265	1.242	0.655	44.826	0.156	0.55	0.349	0.312	-0.219	0.039
												0.682015
												0.0629392
												0.00541694
												0.552
												0.821
