# Supplementary material for: Composition and Codon Usage Pattern Results in Divergence of the Zinc Binuclear Cluster (Zn(II)2Cys6) Sequences among Ascomycetes Plant Pathogenic Fungi
Source: J Fungi (Basel). 2022 Oct 27;8(11):1134. doi: 10.3390/jof8111134 (PMC9694491; doi:10.3390/jof8111134)
Supplement: Supplementary file 1 [file jof-08-01134-s001.zip › Table S11.xlsx]

## Sheet: Sheet1
Table S11: Relative synonymous codon usage bias analyses of Zn(II)2Cys6 sequences from all the ten target fungal species with emphasis on over-represented and more frequently used codons
Codon	Code	Amino acid	A. alternata	A. flavus	B. maydis	B. oryzae	C. graminicola	F. graminearum	G. tritici	P. oryzae	S. cerevisiae	V. dahliae
TTT	F	Phenylalanine	0.692361	0.903704	0.92	0.854655	0.635653	0.989044	0.652217	0.95869	1.28755	0.756015
TTC	F	Phenylalanine	1.30764	1.0963	1.08	1.14534	1.36435	1.01096	1.32147	1.04131	0.712455	1.24399
TTA	L	Leucine	0.397466	0.609144	0.37	0.343616	0.202078	0.472018	0.110046	0.211741	1.60547	0.0963778
TTG	L	Leucine	1.00076	1.05317	1	1.02419	0.877948	1.09852	0.560618	0.88193	1.51936	0.696244
CTT	L	Leucine	1.14086	1.05654	1.1	1.10071	0.768694	1.32044	0.603296	0.837101	0.931509	0.689319
CTC	L	Leucine	1.34822	1.22102	1.47	1.48757	1.93493	1.34416	1.96174	1.61273	0.3894	2.24616
CTA	L	Leucine	0.827218	0.795747	0.77	0.763893	0.424041	0.700128	0.418618	0.455684	0.855818	0.301133
CTG	L	Leucine	1.28549	1.2644	1.28	1.28002	1.7924	1.06471	2.30624	2.00082	0.698436	1.97094
ATT	I	Isoleucine	0.843632	1.02695	1.04	1.03322	0.70685	0.996656	0.470822	0.718582	1.30824	0.902593
ATC	I	Isoleucine	1.43737	1.31902	1.31	1.33024	1.80744	1.31804	2.01621	1.57218	0.710036	1.79113
ATA	I	Isoleucine	0.719015	0.654043	0.65	0.63652	0.485746	0.685319	0.493263	0.709272	0.981709	0.284052
GTT	V	Valine	0.921692	0.980083	0.97	0.889921	0.71558	1.20489	0.520316	0.705519	1.38611	0.6562
GTC	V	Valine	1.42231	1.22578	1.36	1.4309	1.8088	1.3325	1.84896	1.6536	0.711564	1.93034
GTA	V	Valine	0.729338	0.647945	0.76	0.771237	0.411223	0.609418	0.272105	0.426386	1.07084	0.264763
GTG	V	Valine	0.926662	1.14614	0.92	0.907864	1.06439	0.853183	1.35859	1.21449	0.8314	1.14857
TCT	S	Serine	1.00814	1.05109	1.02	1.00228	0.777124	1.19664	0.506191	0.731665	1.40273	0.689489
TCC	S	Serine	0.908534	1.1348	1.01	1.00975	1.31219	0.876234	1.23027	1.04299	0.852818	1.21611
TCA	S	Serine	1.00362	0.982736	1.12	1.06206	0.647202	1.24902	0.450717	0.736722	1.277	0.65797
TCG	S	Serine	1.13816	1.01357	0.99	1.03867	1.42939	0.907967	1.80881	1.42763	0.6658	1.56805
AGT	S	Serine	0.739113	0.817595	0.73	0.717605	0.431762	0.800121	0.336151	0.51138	1.08565	0.414459
AGC	S	Serine	1.20244	1.00022	1.13	1.16959	1.40231	0.970029	1.66781	1.54962	0.715945	1.4539
CCT	P	Proline	1.04191	0.998408	0.95	0.927915	0.715674	1.14699	0.549704	0.73019	1.23089	0.753207
CCC	P	Proline	0.824774	0.920448	1	1.04094	1.27674	0.90807	1.36324	1.10407	0.705618	1.31284
CCA	P	Proline	1.22472	1.1028	1.29	1.26547	0.697715	1.25962	0.664342	0.943203	1.43291	0.688059
CCG	P	Proline	0.908556	0.978239	0.75	0.765616	1.30993	0.685275	1.42266	1.22244	0.630509	1.24582
ACT	T	Threonine	0.887857	0.94073	0.89	0.870034	0.55628	0.963839	0.442651	0.623449	1.34515	0.456067
ACC	T	Threonine	1.07218	1.12778	1.11	1.13901	1.43532	0.941784	1.58371	1.38772	0.759618	1.27409
ACA	T	Threonine	1.16311	1.05849	1.19	1.1833	0.737793	1.30347	0.583539	0.795171	1.268	0.76203
ACG	T	Threonine	0.876774	0.872931	0.81	0.807633	1.27058	0.790857	1.39001	1.19366	0.627145	1.50775
GCT	A	Alanine	1.05097	1.02722	1.01	0.970107	0.657306	1.19241	0.48948	0.696842	1.29293	0.660356
GCC	A	Alanine	0.99097	1.11891	1.15	1.20527	1.69303	1.04751	1.96176	1.54416	0.817873	1.82648
GCA	A	Alanine	1.11653	1.01095	1.18	1.16703	0.697736	1.10558	0.519586	0.813285	1.28835	0.580504
GCG	A	Alanine	0.841564	0.842894	0.65	0.657531	0.952005	0.654418	1.02912	0.94569	0.600745	0.932733
TAT	Y	Tyrosine	0.758414	1.01786	0.81	0.762616	0.596549	0.919832	0.46027	0.624949	1.20822	0.581644
TAC	Y	Tyrosine	1.24159	0.982144	1.19	1.23738	1.40345	1.08017	1.52657	1.37505	0.791782	1.40354
CAT	H	Histidine	1.00952	1.14042	0.97	0.951294	0.702979	1.04733	0.494066	0.715133	1.32147	0.615333
CAC	H	Histidine	0.990481	0.859578	1.03	1.04871	1.29702	0.952667	1.50593	1.28487	0.678527	1.36985
CAA	Q	Glutamine	0.961684	0.929793	0.97	0.955147	0.678648	1.01349	0.457033	0.685538	1.32207	0.539889
CAG	Q	Glutamine	1.03832	1.07021	1.03	1.04485	1.32135	0.986509	1.54297	1.31446	0.677927	1.46011
AAT	N	Asparagine	0.782173	1.03045	0.79	0.778175	0.491337	0.868139	0.417954	0.572703	1.24609	0.5186
AAC	N	Asparagine	1.21783	0.963799	1.21	1.22182	1.50866	1.13186	1.58205	1.4273	0.753909	1.4814
AAA	K	Lysine	0.754398	0.886876	0.8	0.787175	0.559067	0.831908	0.377461	0.590285	1.23333	0.464022
AAG	K	Lysine	1.2456	1.11312	1.2	1.21282	1.44093	1.16809	1.62254	1.40972	0.766673	1.53598
GAT	D	Aspartic acid	0.929647	1.07258	0.92	0.891797	0.611782	1.05606	0.470428	0.737019	1.32064	0.637548
GAC	D	Aspartic acid	1.07035	0.92742	1.08	1.1082	1.38822	0.943941	1.52957	1.26298	0.679364	1.36245
GAA	E	Glutamic acid	0.927271	0.950997	0.96	0.942452	0.683295	0.979703	0.420079	0.653013	1.34944	0.613978
GAG	E	Glutamic acid	1.07273	1.049	1.04	1.05755	1.3167	1.0203	1.57992	1.34699	0.650564	1.38602
TGT	C	Cysteine	0.77585	0.974164	0.75	0.74813	0.573637	0.904615	0.410546	0.62162	1.19658	0.578319
TGC	C	Cysteine	1.22415	1.02584	1.25	1.25187	1.42636	1.09538	1.58945	1.37838	0.803418	1.42168
CGT	R	Arginine	0.917406	0.921055	0.87	0.869593	0.605383	0.936575	0.446789	0.558228	0.660236	0.654896
CGC	R	Arginine	1.49386	1.28928	1.64	1.66818	1.69148	1.19916	2.21445	1.54863	0.392145	2.20642
CGA	R	Arginine	1.18959	1.27557	1.14	1.16704	0.768228	1.33327	0.515822	0.786658	0.599891	0.876341
CGG	R	Arginine	0.726496	1.09709	0.79	0.772079	1.24133	0.652304	1.35939	1.17527	0.335145	1.00628
AGA	R	Arginine	0.913564	0.745468	0.85	0.826932	0.72799	1.13743	0.378441	0.63457	2.61273	0.467674
AGG	R	Arginine	0.75912	0.671526	0.71	0.696124	0.965523	0.741209	1.08505	1.29668	1.39991	0.788459
GGT	G	Glycine	1.02186	0.940601	0.95	0.962186	0.623938	1.10251	0.463901	0.740816	1.39422	0.681281
GGC	G	Glycine	1.49502	1.20295	1.55	1.57241	1.93911	1.22807	2.27239	1.76171	0.892127	2.08269
GGA	G	Glycine	0.975805	0.978644	0.93	0.910181	0.653073	1.05029	0.455724	0.723797	1.13651	0.578926
GGG	G	Glycine	0.507211	0.877741	0.57	0.555192	0.783943	0.619117	0.808053	0.773677	0.577145	0.657052
		Note: RSCU values of more frequently used codons are represented in bold
		RSCU values of over-represented codons are represented in bold and underlined
