# Supplementary material for: Composition and Codon Usage Pattern Results in Divergence of the Zinc Binuclear Cluster (Zn(II)2Cys6) Sequences among Ascomycetes Plant Pathogenic Fungi
Source: J Fungi (Basel). 2022 Oct 27;8(11):1134. doi: 10.3390/jof8111134 (PMC9694491; doi:10.3390/jof8111134)
Supplement: Supplementary file 1 [file jof-08-01134-s001.zip › Table S12.xlsx]

## Sheet: Sheet1
Table S12: The number and percentage of Zn(II)2Cys6 sequences from all the ten target species showing translational selection index greater or lesser than 0.50
Species	#<0.50		#>0.50
	Number	Percentage	Number	Percentage
Alternaria alternata	16	12.0301	117	87.9699
Aspergillus flavus	180	51.7241	168	48.2759
Bipolaris maydis	84	43.75	108	56.25
Bipolaris oryzae	79	44.6328	98	55.3672
Colletotrichum graminicola	125	64.7668	68	35.2332
Fusarium graminearum	75	27.4725	198	72.5275
Gaeumannomyces tritici	141	92.7632	11	7.23684
Pyricularia oryzae	121	76.5823	37	23.4177
Saccharomyces cerevisiae	47	85.4545	8	14.5455
Verticillium dahliae	107	79.2593	28	20.7407
