# Supplementary material for: Composition and Codon Usage Pattern Results in Divergence of the Zinc Binuclear Cluster (Zn(II)2Cys6) Sequences among Ascomycetes Plant Pathogenic Fungi
Source: J Fungi (Basel). 2022 Oct 27;8(11):1134. doi: 10.3390/jof8111134 (PMC9694491; doi:10.3390/jof8111134)
Supplement: Supplementary file 1 [file jof-08-01134-s001.zip › Table S13.xlsx]

## Sheet: Sheet1
Table S13: The percentage of variations explained by axis 1 and axis 2 from principal component analysis of RSCU of Zn(II)2Cys6 sequences in target fungal species
Species	PC1	PC2
Alternaria alternata	0.1325	0.0645
Aspergillus flavus	0.1384	0.0533
Bipolaris maydis	0.1905	0.0625
Bipolaris oryzae	0.1672	0.0577
Colletotrichum graminicola	0.3601	0.0811
Fusarium graminearum	0.1206	0.0538
Gaeumannomyces tritici	0.2473	0.074
Pyricularia oryzae	0.3175	0.0601
Saccharomyces cerevisiae	0.1327	0.0923
Verticillium dahliae	0.2441	0.0879
