# Supplementary material for: Composition and Codon Usage Pattern Results in Divergence of the Zinc Binuclear Cluster (Zn(II)2Cys6) Sequences among Ascomycetes Plant Pathogenic Fungi
Source: J Fungi (Basel). 2022 Oct 27;8(11):1134. doi: 10.3390/jof8111134 (PMC9694491; doi:10.3390/jof8111134)
Supplement: Supplementary file 1 [file jof-08-01134-s001.zip › Table S14.xlsx]

## Sheet: A. alternata
Table S14: The correlation coefficients among the codon bias parameters and important compositional parameters of Zn(II)2Cys6 sequences from A. alternata
CUB indices	PCA1	PCA2	Length	%A3	%T3	%G3	%C3	%Gcall	%GC1	%GC2	%GC3	COUSIN_18	COUSIN_59	CAI	ENC	SCUO	FOP	CBI	ICDI	GRAVY	AROMA
PCA1	-	0	-0.24**	0.74***	0.58***	-0.14	-0.89***	-0.78***	-0.34***	-0.12	-0.85***	-0.81***	-0.77***	-0.89***	0.86***	-0.68***	-0.87***	-0.90***	-0.69***	0.26**	0.09
PCA2	0	-	-0.01	-0.24**	-0.31***	0.65***	-0.04	0.25**	-0.01	0.03	0.35***	-0.14	-0.11	-0.15	0.23**	-0.1	0.02	0.02	-0.18*	-0.14	-0.23**
length	-0.24**	-0.01	-	-0.23**	-0.1	-0.05	0.28**	0.17*	0.09	-0.02	0.21*	0.16	0.15	0.27**	-0.16	-0.22*	0.21*	0.21*	-0.23**	-0.17*	0.22*
%A3	0.74***	-0.24**	-0.23**	-	0.19*	-0.36***	-0.64***	-0.64***	-0.19*	-0.08	-0.77***	-0.58***	-0.55***	-0.61***	0.55***	-0.45***	-0.59***	-0.63***	-0.41***	0.15	0.05
%T3	0.58***	-0.31***	-0.1	0.19*	-	-0.42***	-0.60***	-0.48***	0.03	0.07	-0.77***	-0.55***	-0.52***	-0.52***	0.51***	-0.53***	-0.71***	-0.70***	-0.48***	0.21*	0.14
%G3	-0.14	0.65***	-0.05	-0.36***	-0.42***	-	-0.1	0.37***	0.07	0	0.50***	0.04	-0.02	0.07	-0.01	0.13	0.11	0.12	0.12	-0.20*	-0.23**
%C3	-0.89***	-0.04	0.28**	-0.64***	-0.60***	-0.1	-	0.59***	0.08	0	0.81***	0.82***	0.81***	0.80***	-0.78***	0.64***	0.90***	0.92***	0.58***	-0.13	0.01
%GCall.	-0.78***	0.25**	0.17*	-0.64***	-0.48***	0.37***	0.59***	-	0.60***	0.56***	0.73***	0.59***	0.54***	0.73***	-0.62***	0.46***	0.58***	0.64***	0.56***	-0.49***	-0.29***
%GC1	-0.34***	-0.01	0.09	-0.19*	0.03	0.07	0.08	0.60***	-	0.27**	0.1	0.11	0.07	0.31***	-0.27**	0.09	0.11	0.13	0.22*	-0.32***	-0.21*
%GC2	-0.12	0.03	-0.02	-0.08	0.07	0	0	0.56***	0.27**	-	0	0.09	0.08	0.23**	-0.1	-0.01	-0.09	-0.01	0.17	-0.45***	-0.25**
%GC3	-0.85***	0.35***	0.21*	-0.77***	-0.77***	0.50***	0.81***	0.73***	0.1	0	-	0.73***	0.69***	0.73***	-0.68***	0.63***	0.85***	0.87***	0.58***	-0.24**	-0.12
COUSIN_18	-0.81***	-0.14	0.16	-0.58***	-0.55***	0.04	0.82***	0.59***	0.11	0.09	0.73***	-	0.97***	0.84***	-0.77***	0.69***	0.87***	0.89***	0.68***	-0.26**	-0.09
COUSIN_59	-0.77***	-0.11	0.15	-0.55***	-0.52***	-0.02	0.81***	0.54***	0.07	0.08	0.69***	0.97***	-	0.81***	-0.73***	0.67***	0.86***	0.88***	0.63***	-0.22*	-0.09
CAI	-0.89***	-0.15	0.27**	-0.61***	-0.52***	0.07	0.80***	0.73***	0.31***	0.23**	0.73***	0.84***	0.81***	-	-0.83***	0.69***	0.86***	0.87***	0.71***	-0.45***	-0.11
ENC	0.86***	0.23**	-0.16	0.55***	0.51***	-0.01	-0.78***	-0.62***	-0.27**	-0.1	-0.68***	-0.77***	-0.73***	-0.83***	-	-0.80***	-0.78***	-0.81***	-0.81***	0.18*	0.04
SCUO	-0.68***	-0.1	-0.22*	-0.45***	-0.53***	0.13	0.64***	0.46***	0.09	-0.01	0.63***	0.69***	0.67***	0.69***	-0.80***	-	0.73***	0.74***	0.90***	-0.13	-0.14
FOP	-0.87***	0.02	0.21*	-0.59***	-0.71***	0.11	0.90***	0.58***	0.11	-0.09	0.85***	0.87***	0.86***	0.86***	-0.78***	0.73***	-	0.99***	0.65***	-0.30***	-0.04
CBI	-0.90***	0.02	0.21*	-0.63***	-0.70***	0.12	0.92***	0.64***	0.13	-0.01	0.87***	0.89***	0.88***	0.87***	-0.81***	0.74***	0.99***	-	0.67***	-0.25**	-0.05
ICDI	-0.69***	-0.18*	-0.23**	-0.41***	-0.48***	0.12	0.58***	0.56***	0.22*	0.17	0.58***	0.68***	0.63***	0.71***	-0.81***	0.90***	0.65***	0.67***	-	-0.22**	-0.18*
GRAVY	0.26**	-0.14	-0.17*	0.15	0.21*	-0.20*	-0.13	-0.49***	-0.32***	-0.45***	-0.24**	-0.26**	-0.22*	-0.45***	0.18*	-0.13	-0.30***	-0.25**	-0.22**	-	0.30***
AROMA	0.09	-0.23**	0.22*	0.05	0.14	-0.23**	0.01	-0.29***	-0.21*	-0.25**	-0.12	-0.09	-0.09	-0.11	0.04	-0.14	-0.04	-0.05	-0.18*	0.30***	-
