# Supplementary material for: Composition and Codon Usage Pattern Results in Divergence of the Zinc Binuclear Cluster (Zn(II)2Cys6) Sequences among Ascomycetes Plant Pathogenic Fungi
Source: J Fungi (Basel). 2022 Oct 27;8(11):1134. doi: 10.3390/jof8111134 (PMC9694491; doi:10.3390/jof8111134)
Supplement: Supplementary file 1 [file jof-08-01134-s001.zip › Table S15.xlsx]

## Sheet: A. flavus
Table S15: The correlation coefficients among the codon bias parameters and important compositional parameters of Zn(II)2Cys6 sequences from A. flavus
CUB indices	PCA1	PCA2	length	%A3	%T3	%G3	%C3	%GCall.	%GC1	%GC2	%GC3	COUSIN_18	COUSIN_59	CAI	ENC	SCUO	FOP	CBI	ICDI	GRAVY	AROMA
PCA1	-	0	0.08	0.75***	0.82***	-0.56***	-0.85***	-0.83***	-0.38***	-0.09	-0.95***	-0.45***	-0.46***	-0.73***	0.67***	-0.61***	-0.73***	-0.76***	-0.43***	-0.09	0.1
PCA2	0	-	0	0.17**	-0.13*	-0.63***	0.44***	-0.07	-0.05	-0.12*	-0.01	0.27***	0.31***	0.15**	-0.05	0.09	0.38***	0.37***	-0.04	0.08	0.08
length	0.08	0	-	0.01	0.13*	-0.08	-0.06	-0.1	0.08	-0.17**	-0.09	0.04	0.06	0.06	0.1	-0.47***	-0.03	-0.04	-0.52***	-0.13*	0.18**
%A3	0.75***	0.17**	0.01	-	0.37***	-0.61***	-0.60***	-0.69***	-0.27***	-0.12*	-0.79***	-0.54***	-0.57***	-0.77***	0.57***	-0.53***	-0.66***	-0.67***	-0.38***	-0.02	0.04
%T3	0.82***	-0.13*	0.13*	0.37***	-	-0.49***	-0.77***	-0.66***	-0.21***	0.01	-0.86***	-0.29***	-0.26***	-0.44***	0.51***	-0.48***	-0.59***	-0.61***	-0.31***	-0.15**	0.08
%G3	-0.56***	-0.63***	-0.08	-0.61***	-0.49***	-	0.13*	0.56***	0.20***	0.09	0.66***	0.14*	0.09	0.30***	-0.32***	0.31***	0.22***	0.25***	0.27***	0.01	-0.15**
%C3	-0.85***	0.44***	-0.06	-0.60***	-0.77***	0.13*	-	0.66***	0.23***	0.01	0.83***	0.55***	0.57***	0.72***	-0.62***	0.57***	0.82***	0.84***	0.35***	0.14*	0
%GCall.	-0.83***	-0.07	-0.1	-0.69***	-0.66***	0.56***	0.66***	-	0.68***	0.53***	0.81***	0.42***	0.41***	0.71***	-0.61***	0.53***	0.54***	0.62***	0.50***	-0.13*	-0.32***
%GC1	-0.38***	-0.05	0.08	-0.27***	-0.21***	0.20***	0.23***	0.68***	-	0.32***	0.29***	0.18***	0.21***	0.41***	-0.30***	0.14**	0.19***	0.24***	0.23***	-0.20***	-0.34***
%GC2	-0.09	-0.12*	-0.17**	-0.12*	0.01	0.09	0.01	0.53***	0.32***	-	0.06	0.05	0.01	0.19***	-0.14**	0.17**	-0.11*	-0.01	0.34***	-0.35***	-0.39***
%GC3	-0.95***	-0.01	-0.09	-0.79***	-0.86***	0.66***	0.83***	0.81***	0.29***	0.06	-	0.49***	0.48***	0.72***	-0.65***	0.61***	0.75***	0.77***	0.41***	0.11*	-0.08
COUSIN_18	-0.45***	0.27***	0.04	-0.54***	-0.29***	0.14*	0.55***	0.42***	0.18***	0.05	0.49***	-	0.94***	0.65***	-0.42***	0.40***	0.77***	0.78***	0.28***	0.02	-0.05
COUSIN_59	-0.46***	0.31***	0.06	-0.57***	-0.26***	0.09	0.57***	0.41***	0.21***	0.01	0.48***	0.94***	-	0.69***	-0.43***	0.42***	0.80***	0.82***	0.25***	0.05	-0.05
CAI	-0.73***	0.15**	0.06	-0.77***	-0.44***	0.30***	0.72***	0.71***	0.41***	0.19***	0.72***	0.65***	0.69***	-	-0.65***	0.54***	0.77***	0.78***	0.41***	-0.18***	-0.06
ENC	0.67***	-0.05	0.1	0.57***	0.51***	-0.32***	-0.62***	-0.61***	-0.30***	-0.14**	-0.65***	-0.42***	-0.43***	-0.65***	-	-0.82***	-0.57***	-0.59***	-0.72***	0.05	0.08
SCUO	-0.61***	0.09	-0.47***	-0.53***	-0.48***	0.31***	0.57***	0.53***	0.14**	0.17**	0.61***	0.40***	0.42***	0.54***	-0.82***	-	0.57***	0.59***	0.86***	0.04	-0.17**
FOP	-0.73***	0.38***	-0.03	-0.66***	-0.59***	0.22***	0.82***	0.54***	0.19***	-0.11*	0.75***	0.77***	0.80***	0.77***	-0.57***	0.57***	-	0.98***	0.34***	0.07	0.06
CBI	-0.76***	0.37***	-0.04	-0.67***	-0.61***	0.25***	0.84***	0.62***	0.24***	-0.01	0.77***	0.78***	0.82***	0.78***	-0.59***	0.59***	0.98***	-	0.36***	0.12*	-0.01
ICDI	-0.43***	-0.04	-0.52***	-0.38***	-0.31***	0.27***	0.35***	0.50***	0.23***	0.34***	0.41***	0.28***	0.25***	0.41***	-0.72***	0.86***	0.34***	0.36***	-	-0.13*	-0.28***
GRAVY	-0.09	0.08	-0.13*	-0.02	-0.15**	0.01	0.14*	-0.13*	-0.20***	-0.35***	0.11*	0.02	0.05	-0.18***	0.05	0.04	0.07	0.12*	-0.13*	-	0.23***
AROMA	0.1	0.08	0.18**	0.04	0.08	-0.15**	0	-0.32***	-0.34***	-0.39***	-0.08	-0.05	-0.05	-0.06	0.08	-0.17**	0.06	-0.01	-0.28***	0.23***	-
