# Supplementary material for: Composition and Codon Usage Pattern Results in Divergence of the Zinc Binuclear Cluster (Zn(II)2Cys6) Sequences among Ascomycetes Plant Pathogenic Fungi
Source: J Fungi (Basel). 2022 Oct 27;8(11):1134. doi: 10.3390/jof8111134 (PMC9694491; doi:10.3390/jof8111134)
Supplement: Supplementary file 1 [file jof-08-01134-s001.zip › Table S16.xlsx]

## Sheet:  B. maydis
Table S16: The correlation coefficients among the codon bias parameters and important compositional parameters of Zn(II)2Cys6 sequences from B. maydis
CUB indices	PCA1	PCA2	length	%A3	%T3	%G3	%C3	%GCall.	%GC1.	%GC2.	%GC3.	COUSIN_18	COUSIN_59	CAI	ENC	SCUO	FOP	CBI	ICDI	GRAVY	AROMA
PCA1	-	0	-0.14	0.77***	0.76***	-0.19**	-0.95***	-0.83***	-0.33***	-0.22**	-0.94***	-0.93***	-0.94***	-0.93***	0.80***	-0.68***	-0.96***	-0.97***	-0.54***	0.17*	-0.01
PCA2	0	-	0.07	-0.44***	0.51***	0.06	-0.08	-0.03	0.22**	-0.18*	-0.05	-0.12	-0.06	0.01	-0.01	0.04	-0.03	-0.05	-0.09	0.07	0.12
length	-0.14	0.07	-	-0.15*	-0.04	0.03	0.11	0.05	0.08	-0.12	0.11	0.09	0.08	0.14	-0.04	-0.15*	0.09	0.09	-0.27***	0.04	0.18*
%A3	0.77***	-0.44***	-0.15*	-	0.31***	-0.40***	-0.69***	-0.66***	-0.29***	-0.08	-0.80***	-0.67***	-0.70***	-0.68***	0.59***	-0.55***	-0.74***	-0.75***	-0.38***	-0.02	-0.15*
%T3	0.76***	0.51***	-0.04	0.31***	-	-0.32***	-0.74***	-0.67***	-0.16*	-0.18*	-0.82***	-0.76***	-0.73***	-0.64***	0.61***	-0.52***	-0.76***	-0.76***	-0.47***	0.16*	0.06
%G3	-0.19**	0.06	0.03	-0.40***	-0.32***	-	-0.03	0.34***	0.15*	-0.01	0.44***	0.16*	0.13	0.05	-0.14	0.17*	0.15*	0.15*	0.22**	-0.04	-0.04
%C3	-0.95***	-0.08	0.11	-0.69***	-0.74***	-0.03	-	0.74***	0.23**	0.18*	0.88***	0.90***	0.91***	0.88***	-0.75***	0.65***	0.95***	0.96***	0.48***	-0.08	0.08
%GCall.	-0.83***	-0.03	0.05	-0.66***	-0.67***	0.34***	0.74***	-	0.62***	0.60***	0.82***	0.81***	0.81***	0.78***	-0.71***	0.58***	0.75***	0.80***	0.58***	-0.31***	-0.23**
%GC1	-0.33***	0.22**	0.08	-0.29***	-0.16*	0.15*	0.23**	0.62***	-	0.25***	0.28***	0.32***	0.34***	0.32***	-0.32***	0.22**	0.27***	0.29***	0.21**	-0.22**	-0.23**
%GC2	-0.22**	-0.18*	-0.12	-0.08	-0.18*	-0.01	0.18*	0.60***	0.25***	-	0.16*	0.29***	0.27***	0.32***	-0.27***	0.16*	0.13	0.20**	0.39***	-0.44***	-0.45***
%GC3	-0.94***	-0.05	0.11	-0.80***	-0.82***	0.44***	0.88***	0.82***	0.28***	0.16*	-	0.89***	0.88***	0.81***	-0.74***	0.67***	0.92***	0.93***	0.53***	-0.09	0.05
COUSIN_18	-0.93***	-0.12	0.09	-0.67***	-0.76***	0.16*	0.90***	0.81***	0.32***	0.29***	0.89***	-	0.98***	0.92***	-0.81***	0.72***	0.94***	0.96***	0.63***	-0.23**	-0.02
COUSIN_59	-0.94***	-0.06	0.08	-0.70***	-0.73***	0.13	0.91***	0.81***	0.34***	0.27***	0.88***	0.98***	-	0.93***	-0.83***	0.75***	0.95***	0.96***	0.62***	-0.22**	-0.04
CAI	-0.93***	0.01	0.14	-0.68***	-0.64***	0.05	0.88***	0.78***	0.32***	0.32***	0.81***	0.92***	0.93***	-	-0.81***	0.70***	0.91***	0.91***	0.58***	-0.35***	-0.05
ENC	0.80***	-0.01	-0.04	0.59***	0.61***	-0.14	-0.75***	-0.71***	-0.32***	-0.27***	-0.74***	-0.81***	-0.83***	-0.81***	-	-0.89***	-0.80***	-0.81***	-0.77***	0.21**	0.13
SCUO	-0.68***	0.04	-0.15*	-0.55***	-0.52***	0.17*	0.65***	0.58***	0.22**	0.16*	0.67***	0.72***	0.75***	0.70***	-0.89***	-	0.74***	0.74***	0.83***	-0.19**	-0.14
FOP	-0.96***	-0.03	0.09	-0.74***	-0.76***	0.15*	0.95***	0.75***	0.27***	0.13	0.92***	0.94***	0.95***	0.91***	-0.80***	0.74***	-	0.99***	0.59***	-0.20**	0.03
CBI	-0.97***	-0.05	0.09	-0.75***	-0.76***	0.15*	0.96***	0.80***	0.29***	0.20**	0.93***	0.96***	0.96***	0.91***	-0.81***	0.74***	0.99***	-	0.60***	-0.18*	0.01
ICDI	-0.54***	-0.09	-0.27***	-0.38***	-0.47***	0.22**	0.48***	0.58***	0.21**	0.39***	0.53***	0.63***	0.62***	0.58***	-0.77***	0.83***	0.59***	0.60***	-	-0.36***	-0.31***
GRAVY	0.17*	0.07	0.04	-0.02	0.16*	-0.04	-0.08	-0.31***	-0.22**	-0.44***	-0.09	-0.23**	-0.22**	-0.35***	0.21**	-0.19**	-0.20**	-0.18*	-0.36***	-	0.43***
AROMA	-0.01	0.12	0.18*	-0.15*	0.06	-0.04	0.08	-0.23**	-0.23**	-0.45***	0.05	-0.02	-0.04	-0.05	0.13	-0.14	0.03	0.01	-0.31***	0.43***	-
