# Supplementary material for: Composition and Codon Usage Pattern Results in Divergence of the Zinc Binuclear Cluster (Zn(II)2Cys6) Sequences among Ascomycetes Plant Pathogenic Fungi
Source: J Fungi (Basel). 2022 Oct 27;8(11):1134. doi: 10.3390/jof8111134 (PMC9694491; doi:10.3390/jof8111134)
Supplement: Supplementary file 1 [file jof-08-01134-s001.zip › Table S17.xlsx]

## Sheet: B. oryzae
Table S17: The correlation coefficients among the codon bias parameters and important compositional parameters of Zn(II)2Cys6 sequences from B. oryzae
CUB indices	PCA1	PCA2	length	%A3	%T3	%G3	%C3	%GCall.	%GC1	%GC2	%GC3	COUSIN_18	COUSIN_59	CAI	ENC	SCUO	FOP	CBI	ICDI	GRAVY	AROMA
PCA1	-	0	-0.09	0.76***	0.66***	-0.09	-0.93***	-0.80***	-0.37***	-0.16*	-0.90***	-0.92***	-0.93***	-0.93***	0.88***	-0.78***	-0.95***	-0.96***	-0.72***	0.25***	0.03
PCA2	0	-	0.1	-0.29***	-0.22**	0.77***	-0.11	0.20**	0.03	-0.06	0.32***	-0.03	-0.08	-0.18*	0.07	-0.06	-0.04	-0.03	-0.05	0.20**	-0.04
length	-0.09	0.1	-	-0.11	0	0.1	0.02	0.06	0.13	-0.09	0.07	0.02	0.04	0.08	-0.08	-0.14	0.05	0.05	-0.18*	-0.11	0.08
%A3	0.76***	-0.29***	-0.11	-	0.26***	-0.38***	-0.65***	-0.64***	-0.27***	-0.01	-0.80***	-0.68***	-0.67***	-0.65***	0.61***	-0.60***	-0.72***	-0.73***	-0.50***	-0.01	-0.14
%T3	0.66***	-0.22**	0	0.26***	-	-0.29***	-0.69***	-0.60***	-0.13	-0.06	-0.79***	-0.70***	-0.69***	-0.59***	0.60***	-0.57***	-0.72***	-0.72***	-0.55***	0.20**	0.13
%G3	-0.09	0.77***	0.1	-0.38***	-0.29***	-	-0.14	0.28***	0.11	-0.1	0.42***	0.11	0.05	-0.03	-0.08	0.08	0.07	0.08	0.11	0.11	0.02
%C3	-0.93***	-0.11	0.02	-0.65***	-0.69***	-0.14	-	0.68***	0.20**	0.11	0.84***	0.88***	0.90***	0.87***	-0.79***	0.76***	0.95***	0.95***	0.66***	-0.19*	0
%GCall.	-0.80***	0.20**	0.06	-0.64***	-0.60***	0.28***	0.68***	-	0.66***	0.57***	0.78***	0.79***	0.77***	0.77***	-0.73***	0.61***	0.71***	0.76***	0.66***	-0.37***	-0.23**
%GC1	-0.37***	0.03	0.13	-0.27***	-0.13	0.11	0.20**	0.66***	-	0.34***	0.25***	0.33***	0.34***	0.36***	-0.33***	0.11	0.24**	0.27***	0.21**	-0.28***	-0.21**
%GC2	-0.16*	-0.06	-0.09	-0.01	-0.06	-0.1	0.11	0.57***	0.34***	-	0.05	0.20**	0.18*	0.28***	-0.24**	0.17*	0.04	0.11	0.33***	-0.48***	-0.39***
%GC3	-0.90***	0.32***	0.07	-0.80***	-0.79***	0.42***	0.84***	0.78***	0.25***	0.05	-	0.87***	0.86***	0.78***	-0.76***	0.74***	0.91***	0.91***	0.66***	-0.11	0.01
COUSIN_18	-0.92***	-0.03	0.02	-0.68***	-0.70***	0.11	0.88***	0.79***	0.33***	0.20**	0.87***	-	0.98***	0.92***	-0.83***	0.80***	0.94***	0.95***	0.79***	-0.29***	-0.04
COUSIN_59	-0.93***	-0.08	0.04	-0.67***	-0.69***	0.05	0.90***	0.77***	0.34***	0.18*	0.86***	0.98***	-	0.92***	-0.84***	0.79***	0.95***	0.96***	0.74***	-0.29***	-0.04
CAI	-0.93***	-0.18*	0.08	-0.65***	-0.59***	-0.03	0.87***	0.77***	0.36***	0.28***	0.78***	0.92***	0.92***	-	-0.87***	0.79***	0.91***	0.91***	0.74***	-0.44***	-0.06
ENC	0.88***	0.07	-0.08	0.61***	0.60***	-0.08	-0.79***	-0.73***	-0.33***	-0.24**	-0.76***	-0.83***	-0.84***	-0.87***	-	-0.88***	-0.84***	-0.85***	-0.84***	0.30***	0.1
SCUO	-0.78***	-0.06	-0.14	-0.60***	-0.57***	0.08	0.76***	0.61***	0.11	0.17*	0.74***	0.80***	0.79***	0.79***	-0.88***	-	0.81***	0.82***	0.90***	-0.20**	-0.08
FOP	-0.95***	-0.04	0.05	-0.72***	-0.72***	0.07	0.95***	0.71***	0.24**	0.04	0.91***	0.94***	0.95***	0.91***	-0.84***	0.81***	-	0.99***	0.71***	-0.26***	0.02
CBI	-0.96***	-0.03	0.05	-0.73***	-0.72***	0.08	0.95***	0.76***	0.27***	0.11	0.91***	0.95***	0.96***	0.91***	-0.85***	0.82***	0.99***	-	0.73***	-0.23**	-0.01
ICDI	-0.72***	-0.05	-0.18*	-0.50***	-0.55***	0.11	0.66***	0.66***	0.21**	0.33***	0.66***	0.79***	0.74***	0.74***	-0.84***	0.90***	0.71***	0.73***	-	-0.27***	-0.13
GRAVY	0.25***	0.20**	-0.11	-0.01	0.20**	0.11	-0.19*	-0.37***	-0.28***	-0.48***	-0.11	-0.29***	-0.29***	-0.44***	0.30***	-0.20**	-0.26***	-0.23**	-0.27***	-	0.32***
AROMA	0.03	-0.04	0.08	-0.14	0.13	0.02	0	-0.23**	-0.21**	-0.39***	0.01	-0.04	-0.04	-0.06	0.1	-0.08	0.02	-0.01	-0.13	0.32***	-
