# Supplementary material for: Composition and Codon Usage Pattern Results in Divergence of the Zinc Binuclear Cluster (Zn(II)2Cys6) Sequences among Ascomycetes Plant Pathogenic Fungi
Source: J Fungi (Basel). 2022 Oct 27;8(11):1134. doi: 10.3390/jof8111134 (PMC9694491; doi:10.3390/jof8111134)
Supplement: Supplementary file 1 [file jof-08-01134-s001.zip › Table S18.xlsx]

## Sheet: C. graminicola
Table S18: The correlation coefficients among the codon bias parameters and important compositional parameters of Zn(II)2Cys6 sequences from C. graminicola
CUB indices	PCA1	PCA2	Length	%A3	%T3	%G3	%C3	%GC.all.	%GC.1.	%GC.2.	%GC3	COUSIN_18	COUSIN_59	CAI	ENC	SCUO	FOP	CBI	ICDI	GRAVY	AROMA
PCA1	-	0	-0.16*	0.95***	0.93***	-0.68***	-0.90***	-0.92***	-0.55***	-0.19**	-0.99***	-0.98***	-0.97***	-0.97***	0.96***	-0.93***	-0.93***	-0.94***	-0.92***	0.1	0.1
PCA2	0	-	0	0.13	-0.22**	0.63***	-0.35***	0.05	0.04	-0.01	0.06	-0.18*	-0.19**	-0.21**	0.14	-0.11	-0.30***	-0.30***	-0.11	0.07	0.12
Length	-0.16*	0	-	-0.21**	-0.1	0.19**	0.09	0.12	0.11	-0.08	0.16*	0.17*	0.15*	0.17*	-0.14	0.07	0.16*	0.15*	0.02	-0.22**	-0.04
%A3	0.95***	0.13	-0.21**	-	0.78***	-0.62***	-0.87***	-0.86***	-0.49***	-0.17*	-0.94***	-0.95***	-0.95***	-0.95***	0.92***	-0.89***	-0.90***	-0.91***	-0.87***	0.08	0.08
%T3	0.93***	-0.22**	-0.1	0.78***	-	-0.75***	-0.79***	-0.86***	-0.48***	-0.13	-0.95***	-0.88***	-0.88***	-0.86***	0.87***	-0.88***	-0.83***	-0.84***	-0.86***	0.09	0.04
%G3	-0.68***	0.63***	0.19**	-0.62***	-0.75***	-	0.32***	0.62***	0.37***	-0.01	0.73***	0.56***	0.54***	0.53***	-0.57***	0.56***	0.45***	0.44***	0.54***	-0.03	0.04
%C3	-0.90***	-0.35***	0.09	-0.87***	-0.79***	0.32***	-	0.83***	0.46***	0.23**	0.88***	0.95***	0.96***	0.95***	-0.92***	0.90***	0.96***	0.97***	0.89***	-0.1	-0.11
%GC.all.	-0.92***	0.05	0.12	-0.86***	-0.86***	0.62***	0.83***	-	0.73***	0.50***	0.91***	0.90***	0.90***	0.88***	-0.88***	0.85***	0.81***	0.84***	0.87***	-0.22**	-0.26***
%GC.1.	-0.55***	0.04	0.11	-0.49***	-0.48***	0.37***	0.46***	0.73***	-	0.33***	0.51***	0.52***	0.52***	0.49***	-0.52***	0.47***	0.45***	0.47***	0.53***	-0.19**	-0.35***
%GC.2.	-0.19**	-0.01	-0.08	-0.17*	-0.13	-0.01	0.23**	0.50***	0.33***	-	0.16*	0.20**	0.20**	0.20**	-0.18*	0.16*	0.09	0.14*	0.24***	-0.36***	-0.43***
%GC3	-0.99***	0.06	0.16*	-0.94***	-0.95***	0.73***	0.88***	0.91***	0.51***	0.16*	-	0.97***	0.96***	0.95***	-0.95***	0.93***	0.92***	0.93***	0.91***	-0.09	-0.06
COUSIN_18	-0.98***	-0.18*	0.17*	-0.95***	-0.88***	0.56***	0.95***	0.90***	0.52***	0.20**	0.97***	-	0.99***	0.99***	-0.97***	0.94***	0.97***	0.98***	0.93***	-0.12	-0.11
COUSIN_59	-0.97***	-0.19**	0.15*	-0.95***	-0.88***	0.54***	0.96***	0.90***	0.52***	0.20**	0.96***	0.99***	-	0.99***	-0.97***	0.95***	0.97***	0.98***	0.93***	-0.13	-0.12
CAI	-0.97***	-0.21**	0.17*	-0.95***	-0.86***	0.53***	0.95***	0.88***	0.49***	0.20**	0.95***	0.99***	0.99***	-	-0.97***	0.95***	0.97***	0.98***	0.93***	-0.18*	-0.12
ENC	0.96***	0.14	-0.14	0.92***	0.87***	-0.57***	-0.92***	-0.88***	-0.52***	-0.18*	-0.95***	-0.97***	-0.97***	-0.97***	-	-0.97***	-0.94***	-0.95***	-0.96***	0.12	0.13
SCUO	-0.93***	-0.11	0.07	-0.89***	-0.88***	0.56***	0.90***	0.85***	0.47***	0.16*	0.93***	0.94***	0.95***	0.95***	-0.97***	-	0.93***	0.93***	0.97***	-0.1	-0.08
FOP	-0.93***	-0.30***	0.16*	-0.90***	-0.83***	0.45***	0.96***	0.81***	0.45***	0.09	0.92***	0.97***	0.97***	0.97***	-0.94***	0.93***	-	10.00***	0.90***	-0.15*	-0.07
CBI	-0.94***	-0.30***	0.15*	-0.91***	-0.84***	0.44***	0.97***	0.84***	0.47***	0.14*	0.93***	0.98***	0.98***	0.98***	-0.95***	0.93***	10.00***	-	0.91***	-0.13	-0.1
ICDI	-0.92***	-0.11	0.02	-0.87***	-0.86***	0.54***	0.89***	0.87***	0.53***	0.24***	0.91***	0.93***	0.93***	0.93***	-0.96***	0.97***	0.90***	0.91***	-	-0.14*	-0.12
GRAVY	0.1	0.07	-0.22**	0.08	0.09	-0.03	-0.1	-0.22**	-0.19**	-0.36***	-0.09	-0.12	-0.13	-0.18*	0.12	-0.1	-0.15*	-0.13	-0.14*	-	0.28***
AROMA	0.1	0.12	-0.04	0.08	0.04	0.04	-0.11	-0.26***	-0.35***	-0.43***	-0.06	-0.11	-0.12	-0.12	0.13	-0.08	-0.07	-0.1	-0.12	0.28***	-
