# Supplementary material for: Composition and Codon Usage Pattern Results in Divergence of the Zinc Binuclear Cluster (Zn(II)2Cys6) Sequences among Ascomycetes Plant Pathogenic Fungi
Source: J Fungi (Basel). 2022 Oct 27;8(11):1134. doi: 10.3390/jof8111134 (PMC9694491; doi:10.3390/jof8111134)
Supplement: Supplementary file 1 [file jof-08-01134-s001.zip › Table S19.xlsx]

## Sheet: F. graminearum
Table S19: The correlation coefficients among the codon bias parameters and important compositional parameters of Zn(II)2Cys6 sequences from F. graminearum
CUB indices	PCA1	PCA2	Length	%A3	%T3	%G3	%C3	%GCall.	%GC1.	%GC2.	%GC3.	COUSIN_18	COUSIN_59	CAI	ENC	SCUO	FOP	CBI	ICDI	GRAVY	AROMA
PCA1	-	0	-0.18**	0.81***	0.27***	-0.07	-0.88***	-0.70***	-0.33***	-0.18**	-0.77***	-0.82***	-0.81***	-0.88***	0.68***	-0.59***	-0.82***	-0.85***	-0.51***	0.26***	0.04
PCA2	0	-	-0.14*	-0.23***	-0.50***	0.66***	0.14*	0.39***	-0.03	0.21***	0.50***	0.1	-0.02	-0.25***	0.31***	-0.06	-0.02	0	0.13*	-0.1	-0.02
Length	-0.18**	-0.14*	-	-0.13*	0.03	-0.04	0.12	0.11	0.25***	-0.07	0.08	0.12	0.13*	0.21***	-0.08	-0.30***	0.16**	0.15*	-0.35***	-0.08	0.05
%A3	0.81***	-0.23***	-0.13*	-	0.02	-0.31***	-0.69***	-0.63***	-0.22***	-0.15*	-0.76***	-0.66***	-0.64***	-0.69***	0.50***	-0.51***	-0.69***	-0.71***	-0.47***	0.16**	-0.06
%T3	0.27***	-0.50***	0.03	0.02	-	-0.49***	-0.46***	-0.43***	0.03	-0.06	-0.67***	-0.41***	-0.32***	-0.11	0.09	-0.16**	-0.33***	-0.33***	-0.26***	0.22***	0.05
%G3	-0.07	0.66***	-0.04	-0.31***	-0.49***	-	-0.03	0.35***	0.01	-0.01	0.55***	0.14*	0.07	-0.09	0.1	0.05	0.13*	0.13*	0.19**	-0.09	0.03
%C3	-0.88***	0.14*	0.12	-0.69***	-0.46***	-0.03	-	0.67***	0.17**	0.18**	0.82***	0.81***	0.77***	0.76***	-0.59***	0.55***	0.78***	0.80***	0.49***	-0.25***	0
%GCall.	-0.70***	0.39***	0.11	-0.63***	-0.43***	0.35***	0.67***	-	0.59***	0.64***	0.75***	0.65***	0.60***	0.55***	-0.35***	0.38***	0.58***	0.65***	0.42***	-0.47***	-0.24***
%GC1	-0.33***	-0.03	0.25***	-0.22***	0.03	0.01	0.17**	0.59***	-	0.23***	0.15*	0.22***	0.23***	0.32***	-0.17**	0.04	0.25***	0.28***	-0.02	-0.29***	-0.22***
%GC2	-0.18**	0.21***	-0.07	-0.15*	-0.06	-0.01	0.18**	0.64***	0.23***	-	0.15*	0.20***	0.18**	0.13*	-0.04	0.14*	0.05	0.17**	0.22***	-0.42***	-0.35***
%GC3	-0.77***	0.50***	0.08	-0.76***	-0.67***	0.55***	0.82***	0.75***	0.15*	0.15*	-	0.76***	0.69***	0.59***	-0.43***	0.48***	0.73***	0.74***	0.52***	-0.26***	0.02
COUSIN_18	-0.82***	0.1	0.12	-0.66***	-0.41***	0.14*	0.81***	0.65***	0.22***	0.20***	0.76***	-	0.97***	0.76***	-0.59***	0.55***	0.86***	0.89***	0.48***	-0.28***	-0.04
COUSIN_59	-0.81***	-0.02	0.13*	-0.64***	-0.32***	0.07	0.77***	0.60***	0.23***	0.18**	0.69***	0.97***	-	0.79***	-0.61***	0.55***	0.87***	0.89***	0.46***	-0.27***	-0.05
CAI	-0.88***	-0.25***	0.21***	-0.69***	-0.11	-0.09	0.76***	0.55***	0.32***	0.13*	0.59***	0.76***	0.79***	-	-0.79***	0.67***	0.86***	0.85***	0.52***	-0.36***	-0.05
ENC	0.68***	0.31***	-0.08	0.50***	0.09	0.1	-0.59***	-0.35***	-0.17**	-0.04	-0.43***	-0.59***	-0.61***	-0.79***	-	-0.83***	-0.67***	-0.67***	-0.69***	0.17**	0.03
SCUO	-0.59***	-0.06	-0.30***	-0.51***	-0.16**	0.05	0.55***	0.38***	0.04	0.14*	0.48***	0.55***	0.55***	0.67***	-0.83***	-	0.61***	0.63***	0.91***	-0.19**	-0.05
FOP	-0.82***	-0.02	0.16**	-0.69***	-0.33***	0.13*	0.78***	0.58***	0.25***	0.05	0.73***	0.86***	0.87***	0.86***	-0.67***	0.61***	-	0.98***	0.51***	-0.33***	0.05
CBI	-0.85***	0	0.15*	-0.71***	-0.33***	0.13*	0.80***	0.65***	0.28***	0.17**	0.74***	0.89***	0.89***	0.85***	-0.67***	0.63***	0.98***	-	0.53***	-0.30***	-0.03
ICDI	-0.51***	0.13*	-0.35***	-0.47***	-0.26***	0.19**	0.49***	0.42***	-0.02	0.22***	0.52***	0.48***	0.46***	0.52***	-0.69***	0.91***	0.51***	0.53***	-	-0.26***	-0.06
GRAVY	0.26***	-0.1	-0.08	0.16**	0.22***	-0.09	-0.25***	-0.47***	-0.29***	-0.42***	-0.26***	-0.28***	-0.27***	-0.36***	0.17**	-0.19**	-0.33***	-0.30***	-0.26***	-	0.16**
AROMA	0.04	-0.02	0.05	-0.06	0.05	0.03	0	-0.24***	-0.22***	-0.35***	0.02	-0.04	-0.05	-0.05	0.03	-0.05	0.05	-0.03	-0.06	0.16**	-
