# Supplementary material for: Composition and Codon Usage Pattern Results in Divergence of the Zinc Binuclear Cluster (Zn(II)2Cys6) Sequences among Ascomycetes Plant Pathogenic Fungi
Source: J Fungi (Basel). 2022 Oct 27;8(11):1134. doi: 10.3390/jof8111134 (PMC9694491; doi:10.3390/jof8111134)
Supplement: Supplementary file 1 [file jof-08-01134-s001.zip › Table S2.xlsx]

## Sheet: Aspergillus_flavus
Table S2: The composition and various codon usage bias parameters of 348 Zn(II)2Cys6 sequences from A. flavus
Header	Length	%A(3)	%T(3)	%G(3)	%C(3)	%GC(all)	%GC(1)	%GC(2)	%GC(3)	COUSIN_18	COUSIN_59	CAI	ENC	SCUO	FOP	CBI	ICDI	GRAVY	AROMA
RAQ71935	4704	21.11	25	22.768	31.122	50.85	54.719	43.941	53.89	0.931	0.9	0.823	59.02	0.025	0.382	0.086	0.024	-0.328	0.084
RAQ75553	4038	18.722	25.557	28.232	27.489	55.225	57.949	52.006	55.721	0.911	0.631	0.819	59.385	0.027	0.358	0.064	0.034	-0.492	0.069
RAQ71242	3489	23.99	26.225	24.936	24.85	49.613	54.428	44.626	49.785	0.382	0.388	0.836	59.092	0.024	0.332	0.008	0.029	-0.54	0.083
RAQ69374	3294	22.587	24.59	27.96	24.863	51.336	56.831	44.353	52.823	0.212	0.178	0.811	58.745	0.029	0.316	0.01	0.033	0.043	0.092
RAQ61781	3189	23.518	31.609	20.79	24.083	47.789	54.939	43.556	44.873	0.794	0.807	0.826	58.708	0.041	0.358	0.035	0.042	-0.568	0.083
RAQ64985	3174	24.764	27.694	22.401	25.142	51.134	56.711	49.149	47.543	0.416	0.335	0.827	60.542	0.019	0.332	0.013	0.023	-0.477	0.089
RAQ65881	3162	21.442	29.507	24.288	24.763	51.328	58.824	46.11	49.051	0.823	0.829	0.843	59.206	0.03	0.348	0.034	0.05	-0.591	0.086
RAQ65134	3159	23.457	31.149	23.457	21.937	48.876	53.941	47.293	45.394	-0.054	0.079	0.832	59.491	0.023	0.298	-0.039	0.021	-0.495	0.082
RAQ65866	3126	21.305	29.846	23.417	25.432	50.576	54.223	48.656	48.848	0.567	0.67	0.814	60.728	0.021	0.334	0.027	0.025	-0.485	0.076
RAQ69364	3120	19.327	26.154	25.577	28.942	53.429	57.885	47.885	54.519	0.331	0.565	0.871	57.195	0.046	0.354	0.055	0.064	-0.624	0.075
RAQ72770	3048	19.98	21.85	26.378	31.791	53.937	57.283	46.358	58.169	0.755	0.685	0.828	58.221	0.042	0.369	0.061	0.052	-0.53	0.084
RAQ72946	2982	20.523	29.074	25.252	25.151	50.537	55.835	45.372	50.402	0.129	0.034	0.84	60.09	0.025	0.32	-0.01	0.034	-0.504	0.08
RAQ74745	2940	18.673	26.939	22.245	32.143	55.646	61.122	51.429	54.388	0.858	1.26	0.798	55.512	0.055	0.389	0.119	0.059	-0.386	0.073
RAQ58763	2901	20.062	27.404	27.404	25.129	52.258	57.394	46.846	52.534	1.222	1.018	0.825	58.334	0.04	0.374	0.083	0.061	-0.443	0.083
RAQ56805	2844	21.308	25.633	25.211	27.848	53.938	60.021	48.734	53.059	0.247	0.51	0.864	60.779	0.018	0.354	0.06	0.023	-0.353	0.069
RAQ69503	2802	22.056	26.445	24.625	26.874	51.749	60.278	43.469	51.499	0.581	0.757	0.832	59.161	0.026	0.36	0.053	0.022	-0.38	0.083
RAQ65035	2706	21.286	27.938	25.499	25.277	50.813	54.213	47.45	50.776	0.913	0.834	0.823	60.379	0.023	0.364	0.06	0.025	-0.513	0.085
RAQ65164	2685	21.788	28.603	24.358	25.251	47.858	51.173	42.793	49.609	0.395	0.514	0.873	58.767	0.04	0.35	0.029	0.05	-0.476	0.084
RAQ68956	2682	21.253	27.181	25.615	25.951	49.254	52.685	43.512	51.566	0.92	0.925	0.826	59.744	0.033	0.351	0.026	0.042	-0.519	0.099
RAQ77160	2622	18.421	25.4	26.087	30.092	52.517	58.467	42.906	56.178	1.075	1.043	0.857	58.732	0.04	0.387	0.095	0.042	-0.336	0.065
RAQ63469	2613	23.192	25.947	23.307	27.555	49.79	52.813	45.695	50.861	0.632	0.72	0.806	59.877	0.035	0.356	0.047	0.045	-0.492	0.076
RAQ63485	2613	18.025	29.506	26.98	25.488	51.32	56.028	45.465	52.468	0.164	0.274	0.81	59.088	0.033	0.325	0.002	0.033	-0.452	0.084
RAQ62839	2604	24.424	26.037	25.461	24.078	50.576	58.065	44.124	49.539	0.084	0.148	0.817	59.862	0.024	0.321	-0.004	0.024	-0.35	0.087
RAQ56775	2592	16.435	27.778	26.389	29.398	52.816	55.671	46.991	55.787	1.614	1.379	0.811	57.404	0.051	0.393	0.116	0.057	-0.331	0.066
RAQ68284	2586	20.186	25.87	27.378	26.566	49.729	53.596	41.647	53.944	0.747	0.839	0.825	59.964	0.029	0.364	0.065	0.033	-0.244	0.063
RAQ75429	2553	25.969	29.847	21.622	22.562	47.395	55.582	42.421	44.183	0.76	0.537	0.83	58.56	0.033	0.339	0.014	0.042	-0.51	0.072
RAQ63825	2493	16.847	22.984	32.25	27.918	55.836	59.085	48.255	60.168	0.32	0.284	0.822	54.87	0.051	0.338	0.035	0.059	-0.318	0.08
RAQ73581	2481	20.314	27.69	24.305	27.69	50.786	54.776	45.586	51.995	0.183	0.331	0.812	60.536	0.023	0.354	0.044	0.019	-0.483	0.077
RAQ68899	2478	22.276	29.419	21.065	27.24	49.798	56.053	45.036	48.305	0.406	0.409	0.819	57.717	0.037	0.354	0.05	0.04	-0.396	0.092
RAQ77143	2472	22.451	31.311	23.665	22.573	48.989	55.825	44.903	46.238	0.927	0.988	0.816	59.511	0.033	0.364	0.049	0.038	-0.431	0.09
RAQ61494	2466	24.331	23.601	25.791	26.277	51.582	55.961	46.715	52.068	0.253	0.219	0.838	59.854	0.026	0.325	0.01	0.025	-0.345	0.069
RAQ70687	2451	21.787	26.683	23.99	27.54	51.816	57.16	46.756	51.53	0.566	0.328	0.836	60.151	0.025	0.343	0.035	0.039	-0.448	0.075
RAQ69244	2445	24.54	27.853	26.503	21.104	52.556	57.301	52.761	47.607	0.149	0.142	0.82	58.937	0.035	0.302	-0.01	0.04	-0.468	0.074
RAQ68262	2436	21.059	23.522	26.108	29.31	53.366	59.852	44.828	55.419	0.615	0.752	0.823	59.32	0.03	0.371	0.073	0.027	-0.269	0.067
RAQ67991	2433	20.962	25.894	24.908	28.237	51.665	55.487	46.363	53.144	0.783	0.759	0.825	59.671	0.032	0.346	0.039	0.04	-0.33	0.086
RAQ57201	2433	22.072	24.908	25.401	27.62	51.624	56.597	45.253	53.021	0.951	0.854	0.834	58.94	0.035	0.384	0.088	0.049	-0.45	0.077
RAQ65947	2430	21.358	26.173	28.025	24.444	53.786	60.123	48.765	52.469	0.076	0.168	0.821	59.358	0.034	0.339	0.037	0.036	-0.449	0.073
RAQ72972	2415	18.634	27.702	23.23	30.435	51.801	56.646	45.093	53.665	1.344	1.309	0.835	55.506	0.058	0.382	0.093	0.071	-0.476	0.066
RAQ63590	2409	19.925	27.148	29.514	23.412	51.225	55.417	45.33	52.927	0.429	0.593	0.816	59.058	0.033	0.336	0.022	0.04	-0.468	0.072
RAQ72996	2409	21.918	27.273	29.514	21.295	49.481	53.674	43.96	50.809	0.206	0.22	0.819	58.909	0.034	0.329	0.013	0.038	-0.394	0.081
RAQ77588	2409	19.427	24.782	30.012	25.778	52.345	56.413	44.832	55.791	0.995	0.874	0.821	59.854	0.031	0.361	0.065	0.037	-0.281	0.074
RAQ62269	2406	15.711	21.82	27.805	34.663	56.359	59.85	46.758	62.469	1.149	1.238	0.844	54.201	0.064	0.423	0.152	0.059	-0.352	0.075
RAQ74820	2403	21.973	29.463	23.471	25.094	49.23	55.181	43.945	48.564	0.821	0.909	0.836	57.575	0.049	0.364	0.062	0.059	-0.348	0.079
RAQ64709	2403	21.848	27.341	23.471	27.341	51.269	55.93	47.066	50.811	-0.307	-0.155	0.855	61.152	0.021	0.303	-0.017	0.018	-0.293	0.079
RAQ58823	2394	16.667	23.058	28.947	31.328	54.845	55.138	49.123	60.276	1.422	1.299	0.849	58.064	0.042	0.38	0.099	0.043	-0.31	0.069
RAQ66726	2394	21.303	26.441	26.692	25.564	50.627	56.015	43.609	52.256	-0.027	0.156	0.828	59.968	0.026	0.346	0.018	0.024	-0.527	0.079
RAQ66256	2394	23.183	26.441	23.183	27.193	51.295	57.018	46.491	50.376	0.235	0.361	0.818	59.806	0.029	0.351	0.04	0.036	-0.445	0.09
RAQ58208	2388	21.734	23.618	28.643	26.005	51.089	53.769	44.849	54.648	0.038	-0.025	0.805	58.927	0.033	0.318	0.001	0.033	-0.271	0.083
RAQ75547	2388	19.849	24.497	27.261	28.392	52.01	55.151	45.226	55.653	1.113	1.18	0.829	57.265	0.047	0.381	0.089	0.045	-0.351	0.083
RAQ67985	2370	18.608	23.418	27.342	30.633	52.068	55.063	43.165	57.975	0.836	0.858	0.819	57.619	0.04	0.372	0.077	0.035	-0.207	0.076
RAQ69421	2355	20.892	23.312	27.389	28.408	52.909	58.599	44.331	55.796	0.858	0.99	0.814	59.779	0.031	0.362	0.073	0.037	-0.185	0.061
RAQ76206	2343	25.096	26.248	24.84	23.816	50.704	56.338	47.119	48.656	0.487	0.351	0.816	60.204	0.027	0.318	-0.002	0.031	-0.39	0.064
RAQ63583	2328	22.036	27.706	21.005	29.253	51.289	58.505	45.103	50.258	0.442	0.785	0.844	58.265	0.04	0.362	0.061	0.04	-0.532	0.077
RAQ68911	2328	21.134	29.768	25.515	23.582	48.411	54.124	42.01	49.098	0.497	0.763	0.831	60.133	0.03	0.347	0.037	0.036	-0.245	0.072
RAQ74760	2322	21.189	27.39	24.806	26.615	49.828	53.101	44.961	51.421	0.323	0.47	0.817	60.763	0.021	0.343	0.026	0.02	-0.362	0.096
RAQ62103	2316	20.596	23.705	27.591	28.109	51.641	54.145	45.078	55.699	0.19	0.389	0.846	60.019	0.031	0.339	0.024	0.029	-0.359	0.092
RAQ67449	2310	27.273	25.065	23.247	24.416	47.749	51.558	44.026	47.662	-0.009	-0.055	0.83	58.983	0.037	0.309	-0.016	0.048	-0.424	0.065
RAQ69989	2307	20.806	26.788	25.098	27.308	51.279	56.177	45.254	52.406	0.299	0.385	0.808	58.75	0.037	0.363	0.061	0.043	-0.302	0.091
RAQ58257	2307	21.066	26.528	27.698	24.707	51.669	56.177	46.424	52.406	0.288	0.288	0.823	59.98	0.03	0.329	0.021	0.04	-0.326	0.087
RAQ65646	2307	22.627	26.008	26.138	25.228	51.625	55.267	48.244	51.365	0.077	0.058	0.842	60.894	0.022	0.317	0.001	0.026	-0.47	0.086
RAQ61476	2307	22.627	24.057	24.187	29.129	51.105	53.576	46.424	53.316	0.279	0.441	0.827	60.186	0.03	0.365	0.064	0.037	-0.304	0.086
RAQ57855	2301	23.729	26.597	25.424	24.25	51.76	59.844	45.763	49.674	0.416	0.566	0.806	61.233	0.026	0.33	0.012	0.028	-0.404	0.061
RAQ60862	2301	23.468	24.511	24.641	27.379	52.629	58.279	47.588	52.021	0.1	0.112	0.801	60.223	0.028	0.343	0.046	0.029	-0.34	0.063
RAQ74127	2289	20.577	24.64	27.785	26.999	52.294	56.356	45.74	54.784	0.957	0.839	0.836	59.445	0.035	0.366	0.076	0.044	-0.346	0.056
RAQ58940	2286	20.604	28.609	23.491	27.297	50.7	57.349	43.963	50.787	1.048	0.994	0.843	60.982	0.023	0.362	0.06	0.026	-0.311	0.088
RAQ69473	2286	19.16	24.803	25.984	30.052	52.406	56.168	45.013	56.037	0.5	0.518	0.825	59.083	0.037	0.377	0.081	0.047	-0.143	0.072
RAQ75500	2283	26.15	27.464	22.47	23.916	47.919	54.139	43.233	46.386	0.358	0.502	0.807	58.138	0.039	0.337	0.012	0.057	-0.49	0.07
RAQ72219	2283	21.682	24.573	27.464	26.281	51.862	56.767	45.072	53.745	0.603	0.627	0.822	60.8	0.023	0.358	0.052	0.026	-0.453	0.076
RAQ67997	2268	14.815	17.725	30.952	36.508	56.702	57.937	44.709	67.46	0.762	0.759	0.815	51.537	0.097	0.438	0.174	0.088	-0.198	0.073
RAQ63664	2265	22.252	27.152	27.682	22.914	52.583	58.675	48.477	50.596	0.546	0.497	0.805	60.122	0.03	0.346	0.027	0.037	-0.665	0.058
RAQ76936	2256	22.207	23.005	27.527	27.261	51.02	54.255	44.016	54.787	0.63	0.59	0.819	59.183	0.036	0.357	0.048	0.036	-0.473	0.087
RAQ70453	2256	18.218	25.931	26.463	29.388	55.363	61.968	48.271	55.851	0.669	0.608	0.814	59.517	0.039	0.361	0.067	0.05	-0.302	0.077
RAQ64579	2250	24.4	26	23.467	26.133	51.556	56.933	48.133	49.6	0.307	0.161	0.801	59.538	0.033	0.319	0.005	0.033	-0.261	0.079
RAQ57662	2232	20.027	24.731	23.253	31.989	53.002	57.124	46.64	55.242	0.959	0.98	0.817	57.689	0.046	0.384	0.098	0.058	-0.323	0.082
RAQ67292	2232	25.134	25.806	24.462	24.597	49.507	56.183	43.28	49.059	0.869	0.682	0.815	60.462	0.033	0.346	0.03	0.046	-0.365	0.089
RAQ71311	2229	21.534	25.168	25.437	27.86	51.368	58.277	42.53	53.297	0.558	0.53	0.822	59.781	0.028	0.358	0.053	0.024	-0.307	0.069
RAQ66186	2226	20.485	27.493	24.394	27.628	51.438	57.278	45.013	52.022	0.463	0.42	0.83	60.242	0.028	0.367	0.062	0.031	-0.417	0.089
RAQ76482	2217	21.516	25.304	28.417	24.763	53.225	59.269	47.226	53.18	0.628	0.62	0.809	58.639	0.036	0.346	0.047	0.048	-0.311	0.084
RAQ68880	2214	21.951	28.997	24.526	24.526	50.136	55.962	45.393	49.051	0.605	0.782	0.831	60.305	0.028	0.349	0.045	0.032	-0.385	0.072
RAQ66731	2214	20.054	22.764	29.404	27.778	52.936	55.691	45.935	57.182	0.763	0.791	0.833	57.632	0.051	0.373	0.079	0.069	-0.387	0.087
RAQ68179	2208	18.886	27.582	26.223	27.31	51.63	55.571	45.788	53.533	0.887	0.588	0.818	58.987	0.039	0.351	0.046	0.069	-0.351	0.091
RAQ67755	2208	19.701	24.592	26.087	29.62	52.31	54.891	46.332	55.707	0.292	0.343	0.837	59.632	0.03	0.361	0.054	0.035	-0.452	0.102
RAQ59731	2205	23.265	30.068	24.626	22.041	49.66	55.374	46.939	46.667	0.341	0.395	0.827	59.073	0.047	0.338	0.028	0.06	-0.501	0.091
RAQ66266	2205	21.905	26.667	22.993	28.435	51.247	55.646	46.667	51.429	0.36	0.36	0.823	60.387	0.027	0.342	0.029	0.028	-0.432	0.078
RAQ61293	2205	17.959	25.306	30.204	26.531	53.333	56.054	47.211	56.735	0.31	0.201	0.825	58.779	0.04	0.321	0.006	0.047	-0.345	0.084
RAQ74124	2199	15.28	22.101	30.969	31.651	54.297	57.299	42.974	62.619	0.592	0.916	0.838	55.836	0.052	0.399	0.117	0.046	-0.17	0.083
RAQ74256	2199	19.509	25.375	28.104	27.012	50.068	53.342	41.746	55.116	0.41	0.422	0.817	60.333	0.028	0.353	0.028	0.027	-0.466	0.077
RAQ76132	2199	16.644	28.104	29.604	25.648	51.978	55.935	44.748	55.252	0.141	0.366	0.794	58.871	0.041	0.326	0.008	0.05	-0.378	0.085
RAQ59816	2196	17.623	22.131	31.011	29.235	53.051	53.825	45.082	60.246	0.522	0.466	0.829	57.145	0.05	0.368	0.068	0.05	-0.54	0.089
RAQ67967	2196	21.995	27.049	25.683	25.273	52.459	59.29	47.131	50.956	0.509	0.598	0.82	61.759	0.022	0.343	0.032	0.023	-0.422	0.078
RAQ65362	2196	24.18	25.41	25.956	24.454	50.137	56.694	43.306	50.41	0.307	0.387	0.837	57.165	0.05	0.33	0.008	0.062	-0.457	0.074
RAQ58992	2187	19.204	24.966	26.475	29.355	49.337	48.56	43.621	55.83	0.783	0.642	0.833	59.52	0.041	0.395	0.091	0.053	-0.284	0.096
RAQ77157	2187	24.417	26.2	20.85	28.532	51.303	59.122	45.405	49.383	0.878	0.877	0.814	59.79	0.03	0.366	0.069	0.041	-0.263	0.069
RAQ68229	2184	22.94	31.456	24.451	21.154	48.168	54.533	44.368	45.604	0.358	0.546	0.815	58.804	0.043	0.325	0.006	0.052	-0.354	0.072
RAQ70842	2178	16.391	20.661	31.543	31.405	55.372	56.474	46.694	62.948	0.915	0.738	0.804	56.937	0.056	0.368	0.081	0.071	-0.247	0.074
RAQ75537	2175	24.828	22.207	26.759	26.207	51.494	57.379	44.138	52.966	0.17	0.124	0.822	61.395	0.02	0.338	0.026	0.018	-0.361	0.084
RAQ66209	2166	24.377	25.9	24.654	25.069	50.6	57.618	44.46	49.723	-0.02	0.011	0.821	60.334	0.028	0.306	-0.015	0.036	-0.202	0.09
RAQ66393	2160	19.861	25.694	27.361	27.083	52.5	59.861	43.194	54.444	1.002	1.069	0.836	57.372	0.054	0.382	0.095	0.067	-0.252	0.075
RAQ58962	2157	23.505	27.399	24.2	24.896	49.189	53.964	44.506	49.096	0.688	0.571	0.832	60.008	0.029	0.35	0.043	0.031	-0.256	0.079
RAQ69332	2154	23.816	24.652	24.373	27.159	49.257	51.114	45.125	51.532	0.115	0.381	0.844	60.107	0.027	0.341	0.028	0.023	-0.297	0.067
RAQ57070	2151	20.223	22.455	25.662	31.66	53.324	56.067	46.583	57.322	0.445	0.423	0.827	58.436	0.037	0.349	0.044	0.038	-0.284	0.088
RAQ65863	2151	23.013	27.336	25.662	23.989	48.861	53.417	43.515	49.651	0.582	0.719	0.815	58.517	0.041	0.34	0.026	0.045	-0.392	0.075
RAQ61053	2151	18.828	26.499	27.755	26.918	51.185	52.58	46.304	54.672	0.592	0.594	0.838	58.353	0.042	0.36	0.066	0.047	-0.292	0.07
RAQ59634	2145	16.224	22.797	29.231	31.748	56.69	60.42	48.671	60.979	0.613	0.739	0.832	56.621	0.052	0.365	0.082	0.043	-0.22	0.099
RAQ76667	2139	21.318	29.313	25.526	23.843	50.491	55.54	46.564	49.369	0.576	0.742	0.85	59.47	0.035	0.343	0.033	0.041	-0.422	0.079
RAQ75526	2133	21.8	31.786	20.956	25.457	48.664	54.852	44.726	46.414	0.565	0.459	0.842	60.635	0.026	0.318	-0.005	0.026	-0.174	0.077
RAQ70057	2130	25.211	28.592	22.394	23.803	49.061	51.127	49.859	46.197	-0.46	-0.367	0.827	59.967	0.032	0.272	-0.067	0.047	-0.403	0.086
RAQ69109	2127	11.989	21.016	31.735	35.261	56.606	57.405	45.416	66.996	1.278	1.288	0.836	52.832	0.083	0.432	0.17	0.081	-0.375	0.064
RAQ69455	2124	19.068	23.023	28.39	29.52	51.365	53.249	42.938	57.91	0.218	0.363	0.846	57.064	0.044	0.379	0.078	0.042	-0.208	0.092
RAQ57829	2121	24.328	25.46	24.611	25.601	47.996	52.334	41.443	50.212	0.402	0.44	0.83	59.271	0.037	0.369	0.056	0.04	-0.413	0.085
RAQ68265	2118	11.048	15.722	33.994	39.235	59.112	58.074	46.034	73.229	1.397	1.377	0.835	48.347	0.13	0.444	0.193	0.126	-0.282	0.075
RAQ72215	2118	20.68	29.178	23.371	26.771	51.228	57.507	46.034	50.142	0.498	0.617	0.814	59.665	0.042	0.362	0.046	0.057	-0.419	0.084
RAQ72965	2115	23.404	23.83	26.099	26.667	51.206	56.879	43.972	52.766	0.356	0.281	0.856	60.837	0.024	0.356	0.049	0.031	-0.291	0.078
RAQ62870	2115	20.284	26.667	25.674	27.376	50.638	55.035	43.83	53.05	0.919	0.867	0.836	60.767	0.031	0.361	0.061	0.038	-0.316	0.07
RAQ70652	2112	23.438	25.426	24.148	26.989	51.515	56.818	46.591	51.136	0.18	0.411	0.839	60.436	0.028	0.339	0.027	0.028	-0.359	0.078
RAQ62611	2112	24.148	29.119	23.153	23.58	51.184	56.392	50.426	46.733	0.45	0.451	0.835	61.763	0.022	0.322	-0.007	0.027	-0.862	0.05
RAQ66121	2109	25.605	23.613	25.178	25.605	49.028	54.339	41.963	50.782	-0.035	-0.18	0.851	60.821	0.024	0.326	0.002	0.025	-0.263	0.083
RAQ59969	2103	23.538	29.244	23.11	24.108	50.262	56.348	47.218	47.218	-0.273	0.085	0.825	57.942	0.048	0.287	-0.031	0.087	-0.286	0.056
RAQ76409	2103	21.683	28.959	26.106	23.252	48.645	52.496	44.08	49.358	0.078	0.162	0.81	57.288	0.053	0.315	-0.02	0.061	-0.429	0.096
RAQ75573	2097	20.315	28.755	24.75	26.18	49.165	54.649	41.917	50.93	0.884	0.776	0.832	60.837	0.029	0.362	0.054	0.027	-0.325	0.096
RAQ66205	2097	23.748	22.175	26.037	28.04	50.978	57.225	41.631	54.077	1.17	1.005	0.866	58.634	0.043	0.382	0.094	0.054	-0.247	0.082
RAQ75915	2094	22.063	28.797	24.212	24.928	52.149	61.891	45.415	49.14	0.439	0.769	0.839	58.742	0.041	0.363	0.067	0.05	-0.304	0.076
RAQ76754	2094	21.92	25.788	27.65	24.642	49.904	54.155	43.266	52.292	0.755	0.697	0.821	61.881	0.028	0.359	0.052	0.04	-0.166	0.079
RAQ75425	2091	18.938	27.26	27.547	26.255	51.315	56.958	43.185	53.802	0.317	0.65	0.85	59.286	0.047	0.367	0.061	0.055	-0.47	0.092
RAQ59344	2088	21.839	27.443	24.856	25.862	49.808	54.741	43.966	50.718	0.589	0.833	0.826	58.596	0.04	0.358	0.055	0.058	-0.532	0.073
RAQ60002	2088	21.695	21.695	28.736	27.874	51.868	54.31	44.684	56.609	0.495	0.599	0.806	59.276	0.043	0.363	0.059	0.065	-0.35	0.092
RAQ64500	2085	23.597	28.201	23.309	24.892	51.271	60.863	44.748	48.201	0.025	0.355	0.826	59.003	0.042	0.325	0.02	0.047	-0.18	0.066
RAQ59868	2082	25.216	28.53	22.478	23.775	46.542	50.144	43.228	46.254	0.192	-0.141	0.822	59.487	0.034	0.312	-0.025	0.037	-0.475	0.098
RAQ59268	2079	19.481	20.058	31.746	28.716	52.14	56.133	39.827	60.462	0.944	0.759	0.821	57.319	0.058	0.389	0.097	0.073	-0.22	0.079
RAQ59186	2076	19.653	26.301	28.757	25.289	52.36	57.659	45.376	54.046	0.694	0.76	0.844	60.263	0.035	0.343	0.038	0.044	-0.314	0.075
RAQ70514	2076	19.798	25.145	25.723	29.335	52.119	58.382	42.919	55.058	1.067	1.114	0.82	58.038	0.044	0.405	0.126	0.06	-0.327	0.065
RAQ76521	2076	18.931	26.59	27.312	27.168	52.746	57.225	46.532	54.48	0.395	0.415	0.836	57.172	0.055	0.349	0.052	0.09	-0.349	0.065
RAQ76124	2076	18.208	28.613	23.121	30.058	51.397	55.058	45.954	53.179	0.627	0.673	0.807	58.972	0.036	0.374	0.076	0.047	-0.477	0.069
RAQ70619	2073	22.865	22.287	26.483	28.365	52.533	56.006	46.744	54.848	1.134	0.915	0.82	57.94	0.048	0.373	0.084	0.064	-0.44	0.078
RAQ63561	2070	18.116	23.043	25.072	33.768	52.947	55.072	44.928	58.841	1.179	1.152	0.834	56.044	0.068	0.388	0.088	0.078	-0.392	0.075
RAQ57640	2070	18.986	22.319	27.826	30.87	55.556	61.159	46.812	58.696	0.859	0.903	0.863	52.08	0.066	0.376	0.094	0.125	-0.347	0.09
RAQ57697	2070	23.913	27.826	23.623	24.638	47.633	53.188	41.449	48.261	-0.281	-0.129	0.83	59.078	0.038	0.331	0.016	0.042	-0.348	0.084
RAQ73181	2070	23.043	27.246	22.899	26.812	48.889	53.768	43.188	49.71	0.242	0.268	0.812	59.691	0.035	0.337	0.013	0.034	-0.164	0.089
RAQ63620	2067	21.045	29.898	24.093	24.964	47.992	51.814	43.106	49.057	0.462	0.476	0.847	59.397	0.033	0.341	0.021	0.035	-0.275	0.083
RAQ62935	2067	22.496	26.705	23.512	27.286	50.411	56.459	43.977	50.798	0.267	0.329	0.834	57.682	0.049	0.344	0.032	0.06	-0.297	0.068
RAQ62461	2064	22.82	29.651	22.384	25.145	50.242	55.233	47.965	47.529	0.659	0.859	0.826	58.829	0.044	0.329	0.026	0.051	-0.325	0.074
RAQ62895	2064	22.238	26.163	25.436	26.163	51.163	56.977	44.913	51.599	0.062	0.097	0.82	59.265	0.035	0.343	0.032	0.041	-0.378	0.096
RAQ66497	2064	21.366	26.744	25.581	26.308	50.048	52.326	45.93	51.89	0.654	0.543	0.811	61.751	0.022	0.351	0.037	0.027	-0.455	0.098
RAQ72850	2061	21.689	26.346	27.948	24.017	51.431	57.06	45.269	51.965	0.872	0.816	0.858	60.957	0.028	0.352	0.038	0.027	-0.334	0.079
RAQ73244	2061	19.796	27.802	22.999	29.403	51.092	58.661	42.213	52.402	0.794	0.765	0.829	59.934	0.042	0.384	0.088	0.058	-0.266	0.071
RAQ75392	2052	10.088	17.544	29.24	43.129	60.283	63.304	45.175	72.368	1.944	1.977	0.833	47.586	0.138	0.489	0.251	0.145	-0.398	0.067
RAQ64445	2049	16.837	26.94	22.987	33.236	55.1	57.247	51.83	56.223	1.594	1.618	0.82	55.735	0.066	0.42	0.148	0.091	-0.906	0.054
RAQ77549	2046	22.727	27.419	22.727	27.126	48.925	52.053	44.868	49.853	0.601	0.752	0.821	60.189	0.04	0.375	0.081	0.036	-0.255	0.081
RAQ56938	2046	17.302	20.968	25.953	35.777	57.234	62.023	47.947	61.73	0.951	0.921	0.824	56.152	0.064	0.415	0.143	0.077	-0.319	0.078
RAQ59140	2040	14.706	21.029	31.618	32.647	56.029	57.941	45.882	64.265	0.847	1.154	0.825	55.508	0.076	0.418	0.15	0.089	-0.246	0.077
RAQ70329	2040	22.059	24.559	27.059	26.324	51.127	55.882	44.118	53.382	0.671	0.586	0.827	59.368	0.042	0.355	0.047	0.044	-0.261	0.09
RAQ73635	2037	20.029	26.068	25.479	28.424	53.657	61.119	45.95	53.903	0.479	0.788	0.814	60.094	0.031	0.371	0.071	0.028	-0.31	0.086
RAQ62015	2037	20.324	24.595	29.455	25.626	51.105	54.639	43.594	55.081	0.556	0.393	0.814	59.779	0.043	0.374	0.066	0.043	-0.411	0.08
RAQ61450	2037	21.502	25.331	23.564	29.602	50.663	53.166	45.655	53.166	0.462	0.425	0.823	57.269	0.042	0.337	0.02	0.035	-0.219	0.086
RAQ77589	2034	23.156	26.844	24.041	25.959	50.688	53.245	48.82	50	0.57	0.452	0.811	59.506	0.037	0.346	0.046	0.048	-0.298	0.087
RAQ73262	2034	27.139	25.369	23.746	23.746	48.279	55.9	41.445	47.493	0.05	-0.089	0.85	61.433	0.024	0.318	-0.012	0.027	-0.317	0.095
RAQ66123	2034	19.764	25.516	26.401	28.319	51.721	55.162	45.28	54.72	0.625	0.708	0.813	60.482	0.03	0.369	0.077	0.028	-0.136	0.09
RAQ75434	2031	19.793	20.089	23.929	36.189	53.717	55.835	45.199	60.118	1.36	1.148	0.834	56.437	0.064	0.42	0.15	0.083	-0.193	0.089
RAQ64239	2025	21.63	29.037	25.481	23.852	50.173	52.444	48.741	49.333	0.635	0.763	0.824	59.97	0.036	0.331	0.018	0.041	-0.312	0.08
RAQ59237	2016	20.982	27.53	25.595	25.893	50.794	55.06	45.833	51.488	0.385	0.483	0.806	58.024	0.055	0.348	0.041	0.059	-0.324	0.098
RAQ69262	2013	18.48	24.59	26.826	30.104	54.247	59.613	46.2	56.93	0.706	0.752	0.806	60.061	0.035	0.364	0.08	0.033	-0.161	0.067
RAQ71926	2010	19.104	23.881	27.015	30	52.886	58.209	43.433	57.015	0.187	0.375	0.824	59.225	0.038	0.373	0.073	0.041	-0.412	0.085
RAQ60023	2007	22.422	22.123	26.308	29.148	51.47	55.306	43.647	55.456	0.123	-0.012	0.85	57.537	0.042	0.35	0.037	0.043	-0.486	0.076
RAQ58239	2001	21.139	25.037	25.037	28.786	50.975	54.723	44.378	53.823	0.668	0.826	0.815	60.768	0.023	0.38	0.087	0.019	-0.244	0.077
RAQ62531	2001	23.688	22.789	23.988	29.535	50.775	55.322	43.478	53.523	0.59	0.741	0.842	58.159	0.04	0.392	0.109	0.037	-0.348	0.077
RAQ65022	1998	23.123	28.078	24.324	24.474	50.551	56.306	46.547	48.799	0.482	0.436	0.843	60.705	0.03	0.336	0.028	0.031	-0.28	0.086
RAQ74845	1998	19.369	28.679	24.174	27.778	50.601	54.354	45.495	51.952	0.877	1.014	0.813	57.636	0.051	0.385	0.1	0.049	-0.188	0.092
RAQ56182	1980	20.455	26.515	25.606	27.424	52.323	60	43.939	53.03	0.862	0.757	0.808	58.669	0.041	0.358	0.06	0.061	-0.248	0.079
RAQ67438	1977	18.816	22.762	31.108	27.314	55.64	60.546	47.951	58.422	1.199	1.072	0.8	58.279	0.049	0.364	0.076	0.059	-0.235	0.065
RAQ56072	1974	21.429	28.116	25.228	25.228	52.026	58.055	47.568	50.456	0.714	0.963	0.822	60.967	0.041	0.375	0.082	0.054	-0.448	0.075
RAQ71322	1974	23.556	26.596	26.444	23.404	50.101	55.471	44.985	49.848	0.219	0.27	0.825	60.941	0.027	0.321	0.003	0.032	-0.254	0.082
RAQ57689	1968	22.713	19.665	23.476	34.146	51.778	54.726	42.988	57.622	1.105	1.082	0.828	57.891	0.049	0.41	0.126	0.05	-0.228	0.087
RAQ64484	1968	20.274	26.982	28.963	23.78	51.118	54.726	45.884	52.744	0.754	0.733	0.815	59.079	0.038	0.353	0.053	0.045	-0.323	0.082
RAQ68276	1965	20	24.427	26.412	29.16	53.791	57.71	48.092	55.573	1.161	1.081	0.813	59.026	0.043	0.383	0.09	0.049	-0.504	0.083
RAQ56653	1962	23.7	31.498	22.936	21.865	48.165	56.728	42.966	44.801	0.19	0.254	0.843	58.248	0.049	0.348	0.033	0.056	-0.278	0.08
RAQ73462	1956	23.006	27.147	23.926	25.92	49.54	52.761	46.012	49.847	0.275	0.394	0.838	61.828	0.019	0.331	0.026	0.017	-0.18	0.072
RAQ76332	1953	21.966	23.041	24.885	30.108	54.173	60.829	46.697	54.992	0.037	0.154	0.826	59.002	0.034	0.342	0.031	0.034	-0.447	0.075
RAQ76319	1944	23.611	28.858	22.531	25	48.868	54.475	44.599	47.531	0.224	0.309	0.826	60.447	0.042	0.337	0.011	0.047	-0.334	0.087
RAQ65636	1944	21.296	25.926	27.469	25.309	52.778	56.944	48.611	52.778	0.592	0.486	0.815	59.604	0.043	0.341	0.037	0.075	-0.417	0.083
RAQ62045	1941	29.366	24.73	21.947	23.957	49.459	59.969	42.504	45.904	0.004	0.038	0.841	59.662	0.035	0.307	-0.017	0.051	-0.255	0.053
RAQ70707	1923	25.585	29.329	20.905	24.181	48.102	53.822	45.398	45.086	0.629	0.695	0.83	60.372	0.039	0.32	0.01	0.041	-0.262	0.07
RAQ75552	1914	23.511	26.803	24.295	25.392	52.038	57.994	48.433	49.687	0.213	0.233	0.819	60.407	0.031	0.295	-0.029	0.044	-0.17	0.082
RAQ66350	1905	15.591	21.26	31.496	31.654	56.22	59.685	45.827	63.15	0.392	0.511	0.829	57.016	0.057	0.358	0.061	0.052	-0.308	0.073
RAQ56731	1902	23.659	26.341	23.975	26.025	51.052	57.413	45.741	50	0.324	0.348	0.825	60.884	0.028	0.33	0.016	0.028	-0.285	0.074
RAQ77525	1902	17.823	22.713	27.287	32.177	51.63	55.363	40.063	59.464	0.86	0.63	0.817	58.382	0.039	0.39	0.081	0.048	-0.502	0.079
RAQ72979	1899	23.223	32.227	20.695	23.855	47.446	52.607	45.182	44.55	0.404	0.449	0.827	58.085	0.052	0.329	0.017	0.073	-0.26	0.078
RAQ61720	1899	16.43	27.646	24.803	31.122	53.607	57.662	47.235	55.924	0.533	0.781	0.831	55.1	0.069	0.395	0.106	0.077	-0.315	0.079
RAQ56515	1896	22.943	28.639	25.316	23.101	48.681	56.171	41.456	48.418	-0.287	-0.074	0.839	62.065	0.025	0.31	-0.025	0.031	-0.338	0.063
RAQ71526	1896	26.108	24.684	24.525	24.684	47.89	54.747	39.715	49.209	0.122	-0.005	0.837	61.414	0.021	0.326	-0.007	0.021	-0.377	0.086
RAQ71186	1890	23.81	25.079	23.175	27.937	51.693	54.127	49.841	51.111	0.145	0.328	0.815	59.626	0.036	0.337	0.038	0.041	-0.203	0.083
RAQ74753	1884	22.134	25.159	26.911	25.796	51.752	57.484	45.064	52.707	0.665	0.54	0.852	58.71	0.052	0.371	0.069	0.063	-0.273	0.081
RAQ72747	1881	21.212	31.579	23.445	23.764	48.538	53.589	44.817	47.209	0.555	0.718	0.821	60.47	0.032	0.339	0.035	0.037	-0.113	0.093
RAQ72896	1872	25.641	27.404	23.878	23.077	50.534	57.372	47.276	46.955	-0.052	0.052	0.803	60.237	0.033	0.301	-0.026	0.044	-0.446	0.085
RAQ68222	1872	17.628	23.397	27.244	31.731	54.915	56.41	49.359	58.974	1.109	1.025	0.825	57.354	0.057	0.391	0.105	0.073	-0.537	0.072
RAQ62914	1869	22.151	30.498	25.522	21.83	49.866	56.18	46.067	47.352	0.508	0.723	0.834	58.385	0.062	0.342	0.036	0.085	-0.344	0.085
RAQ56226	1866	25.402	25.723	21.222	27.653	50.214	56.431	45.338	48.875	0.639	0.611	0.815	60.892	0.032	0.331	0.02	0.039	-0.186	0.09
RAQ61806	1866	22.508	23.151	27.974	26.367	53.108	56.109	48.875	54.341	1.064	0.663	0.829	61.196	0.03	0.351	0.058	0.046	-0.266	0.068
RAQ74195	1863	22.061	23.994	26.731	27.214	50.403	55.717	41.546	53.945	0.776	0.752	0.848	60.544	0.033	0.362	0.054	0.042	-0.351	0.076
RAQ62326	1863	21.095	19.485	28.019	31.401	52.389	55.395	42.351	59.42	-0.022	0.071	0.825	55.315	0.062	0.366	0.056	0.068	-0.381	0.09
RAQ63956	1854	21.845	30.421	25.566	22.168	46.17	49.676	41.1	47.735	0.852	0.829	0.824	57.548	0.052	0.364	0.045	0.047	-0.22	0.102
RAQ77138	1854	27.023	22.654	22.816	27.508	49.461	53.722	44.337	50.324	0.666	0.651	0.85	58.147	0.054	0.361	0.055	0.06	-0.185	0.084
RAQ74435	1848	23.377	25	23.052	28.571	49.188	56.331	39.61	51.623	0.455	0.612	0.861	60.408	0.037	0.367	0.055	0.046	-0.222	0.078
RAQ76718	1842	18.241	19.218	31.922	30.619	56.406	60.912	45.765	62.541	0.725	0.721	0.888	55.287	0.071	0.382	0.093	0.086	-0.165	0.085
RAQ70620	1836	21.242	25.49	25.49	27.778	52.887	57.843	47.549	53.268	0.475	0.611	0.83	59.234	0.042	0.353	0.053	0.039	-0.22	0.072
RAQ56202	1827	18.883	20.361	20.525	40.23	55.008	58.785	45.484	60.755	0.993	1.319	0.839	50.709	0.091	0.434	0.168	0.106	-0.217	0.087
RAQ57731	1815	22.149	23.471	26.116	28.264	52.617	57.025	46.446	54.38	0.284	0.22	0.821	62.097	0.024	0.362	0.054	0.025	-0.25	0.091
RAQ65645	1815	22.314	24.793	25.62	27.273	49.146	53.388	41.157	52.893	0.414	0.454	0.825	60.708	0.033	0.357	0.045	0.036	-0.237	0.088
RAQ68277	1812	22.517	25.828	24.834	26.821	50.828	56.457	44.371	51.656	0.116	0.248	0.825	61.094	0.033	0.334	0.016	0.04	-0.457	0.078
RAQ58288	1809	18.74	18.408	31.012	31.841	55.058	55.887	46.434	62.852	1.191	0.885	0.825	55.429	0.059	0.398	0.115	0.058	-0.314	0.09
RAQ66856	1803	16.306	20.466	30.782	32.446	57.127	61.398	46.755	63.228	0.769	0.885	0.826	56.275	0.064	0.389	0.11	0.052	-0.374	0.073
RAQ62160	1800	24.5	27	24.333	24.167	49.111	52	46.833	48.5	-0.112	0.06	0.853	58.1	0.046	0.301	-0.025	0.059	-0.236	0.1
RAQ58222	1794	18.06	26.421	31.271	24.247	52.564	56.689	45.485	55.518	0.66	0.76	0.844	57.462	0.062	0.336	0.034	0.075	-0.084	0.062
RAQ64076	1779	20.911	25.126	23.44	30.523	51.658	54.469	46.543	53.963	0.821	0.945	0.811	60.133	0.034	0.364	0.075	0.035	-0.214	0.073
RAQ63495	1779	19.899	13.997	22.428	43.676	57.223	60.034	45.531	66.105	1.448	1.351	0.826	48.983	0.125	0.462	0.215	0.166	-0.165	0.076
RAQ75509	1776	19.595	28.209	25.169	27.027	51.914	54.73	48.818	52.196	0.013	0.156	0.838	60.04	0.035	0.315	0.006	0.033	-0.199	0.078
RAQ66880	1770	22.881	27.966	25.593	23.559	50.452	55.254	46.949	49.153	0.649	0.623	0.829	59.416	0.039	0.34	0.031	0.053	-0.297	0.066
RAQ73634	1767	21.902	23.769	26.486	27.844	51.443	57.216	42.784	54.329	0.272	0.163	0.832	59.171	0.039	0.333	0.015	0.058	-0.386	0.065
RAQ69437	1767	16.638	17.317	33.786	32.258	54.839	53.48	44.992	66.044	0.655	0.862	0.837	54.27	0.086	0.409	0.134	0.1	-0.219	0.077
RAQ67452	1767	25.467	24.788	20.374	29.372	50.707	56.197	46.18	49.745	0.325	0.4	0.835	59.11	0.039	0.354	0.05	0.035	-0.202	0.088
RAQ61623	1767	17.997	24.448	31.749	25.806	54.16	56.537	48.387	57.555	0.864	0.628	0.833	56.517	0.05	0.363	0.069	0.072	-0.391	0.075
RAQ75456	1758	25.427	28.84	22.355	23.379	46.587	49.829	44.198	45.734	0.042	0.021	0.803	60.202	0.038	0.311	-0.015	0.046	-0.232	0.084
RAQ76740	1758	21.331	31.229	22.355	25.085	49.033	53.072	46.587	47.44	0.842	0.762	0.823	56.745	0.058	0.368	0.057	0.062	-0.249	0.097
RAQ66289	1758	22.184	24.573	26.28	26.962	52.048	55.119	47.782	53.242	0.721	0.773	0.826	59.013	0.04	0.357	0.065	0.049	-0.264	0.077
RAQ64453	1752	23.801	25	24.829	26.37	52.226	58.39	47.089	51.199	0.58	0.625	0.826	58.881	0.041	0.346	0.052	0.047	-0.288	0.067
RAQ62138	1749	13.551	22.298	27.787	36.364	56.375	58.319	46.655	64.151	1.308	1.191	0.828	56.624	0.073	0.419	0.143	0.088	-0.117	0.093
RAQ59322	1746	17.182	23.196	26.804	32.818	53.036	55.326	44.158	59.622	0.625	0.755	0.834	58.247	0.053	0.385	0.106	0.064	-0.086	0.079
RAQ58126	1746	21.821	25.945	29.21	23.024	49.656	54.811	41.924	52.234	0.33	0.283	0.808	57.451	0.049	0.336	0.011	0.055	-0.214	0.095
RAQ57103	1743	13.597	12.392	31.325	42.685	58.233	55.938	44.75	74.01	1.228	1.128	0.828	47.247	0.135	0.459	0.2	0.133	-0.194	0.084
RAQ57926	1737	20.898	24.525	28.843	25.734	53.713	58.204	48.359	54.577	0.932	0.837	0.823	60.065	0.046	0.353	0.073	0.062	-0.246	0.05
RAQ70414	1731	24.437	27.556	24.783	23.224	48.469	51.646	45.754	48.007	0.449	0.282	0.809	60.858	0.034	0.334	0.026	0.035	-0.329	0.082
RAQ58960	1728	22.396	22.917	26.736	27.951	51.794	57.986	42.708	54.688	0.854	0.784	0.818	58.106	0.045	0.386	0.084	0.05	-0.497	0.082
RAQ66790	1728	17.014	18.924	31.944	32.118	56.076	56.424	47.743	64.062	0.903	1.019	0.807	55.727	0.08	0.399	0.124	0.105	-0.308	0.077
RAQ70777	1728	15.104	24.306	28.299	32.292	55.324	58.854	46.528	60.59	1.641	1.507	0.823	54.596	0.082	0.417	0.148	0.097	-0.166	0.075
RAQ65941	1728	21.181	25.174	25.521	28.125	51.562	55.556	45.486	53.646	0.817	0.808	0.826	58.718	0.044	0.368	0.071	0.067	-0.032	0.08
RAQ63831	1725	19.13	18.957	28	33.913	53.913	54.957	44.87	61.913	0.305	0.305	0.814	55.022	0.069	0.361	0.053	0.103	-0.372	0.089
RAQ57692	1725	21.043	28	29.217	21.739	51.71	56.696	47.478	50.957	-0.197	0.082	0.825	60.682	0.039	0.319	0.013	0.047	-0.114	0.073
RAQ70012	1725	18.261	23.826	23.304	34.609	53.275	54.435	47.478	57.913	1.282	1.237	0.861	57.325	0.061	0.424	0.156	0.06	-0.297	0.087
RAQ61283	1725	21.217	22.609	26.435	29.739	54.377	58.435	48.522	56.174	0.784	0.47	0.825	59.658	0.043	0.356	0.076	0.058	-0.126	0.064
RAQ74138	1716	18.706	25.175	27.972	28.147	52.156	55.594	44.755	56.119	1.296	1.096	0.82	57.804	0.051	0.379	0.09	0.06	-0.227	0.079
RAQ57909	1698	17.314	23.675	27.562	31.449	53.239	56.714	43.993	59.011	0.22	0.542	0.824	56.773	0.059	0.377	0.073	0.059	-0.219	0.09
RAQ57975	1695	18.053	21.593	30.973	29.381	54.69	56.106	47.611	60.354	0.615	0.841	0.855	55.071	0.065	0.372	0.081	0.072	-0.4	0.083
RAQ61724	1695	17.876	26.372	26.903	28.85	52.389	55.398	46.018	55.752	1.284	1.183	0.8	59.82	0.046	0.406	0.126	0.049	-0.379	0.074
RAQ64456	1695	21.77	26.549	23.894	27.788	50.796	53.805	46.903	51.681	0.763	0.671	0.815	57.772	0.041	0.339	0.027	0.065	-0.239	0.08
RAQ64704	1695	18.761	17.168	31.15	32.92	54.926	56.283	44.425	64.071	1.51	1.287	0.827	53.545	0.079	0.419	0.144	0.091	-0.346	0.103
RAQ69314	1668	21.223	21.942	24.82	32.014	52.398	54.856	45.504	56.835	0.619	0.541	0.848	58.208	0.051	0.364	0.066	0.06	-0.479	0.077
RAQ68988	1665	26.847	24.144	21.982	27.027	49.67	53.874	46.126	49.009	0.165	0.098	0.826	59.798	0.034	0.322	0.014	0.037	-0.195	0.07
RAQ62883	1665	19.099	21.622	29.73	29.55	52.132	54.955	42.162	59.279	0.74	0.696	0.821	58.172	0.045	0.4	0.102	0.051	-0.415	0.099
RAQ57110	1644	22.263	27.737	26.095	23.905	48.844	54.562	41.971	50	-0.086	-0.03	0.828	60.235	0.038	0.337	0.011	0.047	-0.394	0.075
RAQ61793	1638	19.048	20.33	29.67	30.952	54.335	55.311	47.07	60.623	0.593	0.735	0.819	56.483	0.062	0.384	0.1	0.057	-0.204	0.086
RAQ59999	1635	20.917	19.083	29.358	30.642	53.517	54.128	46.422	60	0.737	0.571	0.822	56.771	0.053	0.383	0.101	0.068	-0.09	0.079
RAQ62004	1623	22.736	24.399	30.499	22.366	52.064	60.074	43.253	52.865	0.456	0.605	0.849	58.445	0.047	0.333	0.014	0.08	-0.278	0.076
RAQ65369	1623	19.778	23.66	28.281	28.281	53.789	57.486	47.32	56.562	0.598	0.608	0.817	59.122	0.043	0.366	0.086	0.047	-0.23	0.069
RAQ59176	1608	21.269	29.291	25.373	24.067	49.502	50.746	48.321	49.44	0.172	0.445	0.813	58.862	0.05	0.312	0.001	0.059	-0.17	0.082
RAQ58138	1605	22.804	30.467	23.925	22.804	50.156	57.757	45.981	46.729	-0.253	-0.217	0.837	59.743	0.041	0.302	-0.022	0.045	-0.257	0.077
RAQ59952	1602	24.532	26.404	24.345	24.719	49.189	51.873	46.629	49.064	0.488	0.565	0.805	61.616	0.044	0.352	0.049	0.064	-0.265	0.077
RAQ58197	1596	21.992	25.376	25.376	27.256	54.386	60.15	50.376	52.632	0.321	0.559	0.835	59.144	0.043	0.338	0.046	0.075	-0.141	0.058
RAQ76104	1587	25.331	29.49	21.172	24.008	49.086	55.577	46.503	45.18	0.278	0.424	0.81	55.951	0.055	0.361	0.034	0.061	-0.933	0.064
RAQ73599	1584	17.803	29.735	26.515	25.947	51.768	56.25	46.591	52.462	1.353	1.282	0.842	58.822	0.055	0.37	0.073	0.069	-0.141	0.078
RAQ60005	1581	21.442	26.186	24.288	28.083	50.98	55.598	44.972	52.372	0.304	0.339	0.822	61.416	0.027	0.353	0.048	0.026	-0.254	0.08
RAQ57089	1575	20.952	25.714	25.524	27.81	52.381	58.476	45.333	53.333	0.684	0.675	0.832	58.599	0.057	0.343	0.037	0.066	-0.231	0.076
RAQ73510	1572	24.809	28.053	23.855	23.282	45.674	48.664	41.221	47.137	0.332	0.109	0.841	58.858	0.04	0.324	-0.011	0.06	-0.196	0.094
RAQ63633	1566	21.648	26.437	23.946	27.969	48.531	53.065	40.613	51.916	0.819	0.85	0.827	61.515	0.03	0.38	0.069	0.032	-0.259	0.09
RAQ66390	1563	19.386	22.649	27.063	30.902	52.911	56.814	43.954	57.965	1.09	1.153	0.84	56.793	0.063	0.403	0.119	0.072	-0.367	0.083
RAQ74242	1551	21.277	23.985	27.079	27.66	49.452	54.352	39.265	54.739	0.993	0.947	0.821	60.806	0.031	0.384	0.076	0.029	-0.369	0.083
RAQ59703	1539	20.858	26.706	27.875	24.561	50.617	54.971	44.444	52.437	0.123	0.21	0.829	58.279	0.048	0.341	0.027	0.053	-0.253	0.092
RAQ76140	1533	21.331	25.636	22.896	30.137	50.163	50.685	46.771	53.033	0.627	0.663	0.827	60.724	0.043	0.356	0.047	0.058	-0.206	0.106
RAQ62369	1530	20.98	22.549	31.176	25.294	51.176	53.922	43.137	56.471	0.658	0.47	0.832	59.972	0.041	0.352	0.041	0.055	-0.103	0.086
RAQ66371	1530	20.784	26.275	23.922	29.02	52.484	57.059	47.451	52.941	1.008	1.142	0.835	59.166	0.046	0.383	0.09	0.048	-0.377	0.083
RAQ74152	1524	20.669	26.969	22.047	30.315	52.362	57.087	47.638	52.362	0.68	0.725	0.816	59.39	0.037	0.363	0.069	0.036	-0.293	0.073
RAQ73420	1518	19.96	20.949	28.458	30.632	52.767	57.51	41.7	59.091	0.851	0.817	0.833	57.811	0.056	0.376	0.076	0.053	-0.265	0.071
RAQ72703	1512	21.23	26.587	22.421	29.762	50.992	54.365	46.429	52.183	0.455	0.545	0.835	57.929	0.052	0.385	0.105	0.06	-0.077	0.085
RAQ57211	1512	23.81	28.175	27.381	20.635	49.537	56.548	44.048	48.016	-0.124	0.005	0.836	60.158	0.041	0.308	-0.021	0.057	-0.135	0.078
RAQ57744	1509	26.64	21.869	23.857	27.634	48.774	53.877	40.954	51.491	0.201	0.332	0.822	59.358	0.042	0.355	0.039	0.037	-0.299	0.074
RAQ70510	1509	25.249	23.459	28.827	22.465	56.461	61.034	57.058	51.292	0.067	0.206	0.842	59.697	0.031	0.297	-0.006	0.047	-0.725	0.048
RAQ61465	1506	22.709	23.506	24.303	29.482	51.66	54.582	46.614	53.785	0.819	0.776	0.817	57.595	0.069	0.361	0.07	0.093	-0.214	0.084
RAQ66895	1503	23.553	29.741	23.353	23.353	46.773	51.098	42.515	46.707	0.15	0.016	0.824	60.678	0.044	0.291	-0.042	0.06	0.002	0.074
RAQ57700	1497	25.05	27.054	24.048	23.848	48.029	52.906	43.287	47.896	0.539	0.441	0.836	59.809	0.045	0.333	0.017	0.055	-0.204	0.096
RAQ68861	1494	21.285	24.297	27.912	26.506	53.414	58.032	47.791	54.418	0.2	0.144	0.834	58.185	0.045	0.333	0.016	0.062	-0.313	0.08
RAQ72706	1482	19.433	31.377	28.543	20.648	48.448	51.822	44.332	49.19	0.403	0.357	0.832	56.456	0.078	0.335	0.028	0.114	-0.164	0.081
RAQ56542	1482	22.267	28.543	27.328	21.862	48.516	51.417	44.939	49.19	0.224	0.174	0.854	62.91	0.029	0.32	-0.004	0.045	-0.148	0.081
RAQ56544	1479	20.487	28.398	24.746	26.369	49.561	53.144	44.422	51.116	0.387	0.246	0.818	58.965	0.049	0.352	0.039	0.062	-0.191	0.083
RAQ59153	1473	24.644	30.957	20.774	23.625	49.83	55.397	49.695	44.399	-0.091	-0.108	0.815	59.958	0.042	0.313	-0.002	0.047	-0.38	0.09
RAQ76501	1455	19.588	22.474	28.866	29.072	53.127	56.907	44.536	57.938	0.725	0.811	0.829	57.961	0.059	0.372	0.073	0.06	-0.196	0.068
RAQ66119	1449	17.184	18.427	31.884	32.505	56.591	58.178	47.205	64.389	0.529	0.699	0.833	58.311	0.061	0.405	0.122	0.061	-0.211	0.091
RAQ76524	1434	19.247	22.803	32.218	25.732	54.114	58.996	45.397	57.95	0.135	0.332	0.833	56.051	0.082	0.336	0.023	0.118	-0.212	0.069
RAQ56964	1422	26.16	27.848	18.987	27.004	47.328	50.211	45.781	45.992	1.063	0.794	0.82	59.474	0.049	0.359	0.068	0.052	-0.006	0.076
RAQ56781	1407	23.241	21.322	26.226	29.211	51.599	54.371	44.989	55.437	0.214	0.28	0.814	62.266	0.037	0.35	0.049	0.043	-0.1	0.06
RAQ74255	1401	21.627	25.696	23.769	28.908	48.537	49.893	43.041	52.677	0.269	0.236	0.838	60.338	0.039	0.365	0.052	0.036	-0.154	0.116
RAQ60836	1398	18.884	20.815	26.824	33.476	51.788	54.077	40.987	60.3	0.791	0.922	0.818	56.738	0.064	0.404	0.117	0.063	-0.111	0.086
RAQ73640	1395	20.645	25.806	26.667	26.882	52.401	56.129	47.527	53.548	0.193	0.366	0.818	59.582	0.044	0.333	0.036	0.051	-0.164	0.067
RAQ57935	1392	21.983	25.216	30.603	22.198	50.359	53.664	44.612	52.802	-0.059	0.107	0.825	60.932	0.044	0.34	0.019	0.052	-0.299	0.078
RAQ56099	1389	18.79	18.143	26.782	36.285	53.132	55.292	41.037	63.067	1.093	1.074	0.803	56.901	0.06	0.417	0.133	0.065	-0.392	0.093
RAQ65747	1389	22.894	23.542	25.27	28.294	51.908	58.531	43.629	53.564	0.698	0.814	0.835	58.477	0.048	0.376	0.083	0.05	-0.316	0.08
RAQ71299	1380	20.652	25	28.043	26.304	49.855	51.087	44.13	54.348	0.236	0.126	0.823	60.931	0.039	0.332	0.019	0.045	-0.296	0.094
RAQ61690	1374	22.052	24.891	21.616	31.441	52.984	58.079	47.817	53.057	1.106	1.121	0.842	59.082	0.049	0.381	0.103	0.054	0.08	0.07
RAQ56547	1371	21.444	28.228	22.538	27.79	48.942	54.705	41.794	50.328	1.034	0.873	0.828	60.378	0.048	0.334	0.025	0.072	-0.044	0.081
RAQ59779	1371	24.07	24.289	24.289	27.352	48.578	50.328	43.764	51.641	0.077	0.155	0.81	60.684	0.039	0.322	-0.005	0.038	-0.344	0.083
RAQ76477	1371	21.444	18.6	24.07	35.886	55.872	58.862	48.796	59.956	0.83	0.637	0.835	53.908	0.074	0.374	0.081	0.09	-0.452	0.053
RAQ56766	1365	21.538	29.011	25.714	23.736	50.916	51.648	51.648	49.451	-0.267	-0.055	0.838	61.561	0.036	0.288	-0.024	0.032	-0.304	0.059
RAQ77102	1356	22.124	25.221	24.779	27.876	50.811	57.965	41.814	52.655	0.21	0.146	0.819	59.272	0.038	0.341	0.02	0.058	-0.262	0.1
RAQ72050	1356	24.558	26.77	25.885	22.788	49.41	54.425	45.133	48.673	0.045	0.186	0.84	62.98	0.026	0.326	0.003	0.033	-0.429	0.095
RAQ66237	1356	16.814	34.071	29.204	19.912	49.189	55.088	43.363	49.115	0.32	0.424	0.841	56.857	0.073	0.309	-0.024	0.091	-0.204	0.084
RAQ76706	1344	18.75	24.777	27.455	29.018	50.967	50.893	45.536	56.473	0.777	0.74	0.827	58.739	0.047	0.355	0.049	0.047	-0.188	0.081
RAQ62359	1338	18.161	14.798	28.251	38.789	57.698	56.726	49.327	67.04	0.94	0.97	0.829	53.945	0.111	0.398	0.12	0.132	-0.254	0.065
RAQ57113	1335	16.404	23.146	29.213	31.236	58.652	62.921	52.584	60.449	1.13	0.725	0.834	54.94	0.058	0.376	0.099	0.091	-0.343	0.041
RAQ56179	1323	19.728	18.821	25.17	36.281	53.061	51.927	45.805	61.451	1.434	1.335	0.816	51.054	0.101	0.437	0.171	0.11	-0.125	0.095
RAQ61433	1317	16.629	18.223	28.702	36.446	56.492	55.581	48.747	65.148	0.834	0.877	0.853	56.05	0.075	0.418	0.16	0.07	-0.055	0.071
RAQ74267	1314	22.831	25.114	24.429	27.626	49.772	54.11	43.151	52.055	0.436	0.61	0.834	59.833	0.04	0.335	0.036	0.033	-0.089	0.071
RAQ59957	1299	23.326	30.485	22.633	23.557	47.267	54.273	41.339	46.189	-0.018	0.135	0.813	55.592	0.077	0.329	0.001	0.117	-0.223	0.074
RAQ59735	1278	23.474	24.413	27.465	24.648	51.565	54.93	47.653	52.113	0.416	0.236	0.829	62.018	0.049	0.354	0.051	0.076	-0.367	0.094
RAQ58284	1275	20.941	30.118	23.059	25.882	48.471	54.588	41.882	48.941	0.602	0.851	0.85	57.191	0.083	0.366	0.057	0.114	-0.107	0.104
RAQ62637	1266	25.118	29.621	22.512	22.749	51.817	56.872	53.318	45.261	-0.081	-0.029	0.839	60.906	0.052	0.32	-0.004	0.061	-0.436	0.076
RAQ58292	1245	22.892	28.434	20	28.675	48.594	52.53	44.578	48.675	0.719	0.636	0.832	59.201	0.061	0.38	0.074	0.071	-0.343	0.082
RAQ64680	1224	20.098	26.225	22.549	31.127	51.144	55.882	43.873	53.676	0.734	0.722	0.833	57.118	0.062	0.378	0.084	0.097	-0.212	0.101
RAQ77066	1209	20.596	27.295	25.062	27.047	51.53	55.335	47.146	52.109	0.48	0.455	0.833	60.004	0.053	0.339	0.032	0.056	-0.098	0.09
RAQ57192	1203	21.696	28.928	23.691	25.686	50.79	56.858	46.135	49.377	0.385	0.481	0.818	61.343	0.031	0.339	0.024	0.038	-0.302	0.088
RAQ70022	1197	19.549	22.306	26.566	31.579	53.551	54.386	48.12	58.145	0.757	0.508	0.822	59.252	0.059	0.365	0.057	0.076	-0.388	0.06
RAQ62093	1194	17.839	24.623	29.397	28.141	51.256	53.518	42.714	57.538	1.1	1.05	0.822	58.79	0.054	0.392	0.101	0.072	-0.123	0.088
RAQ63852	1188	22.727	26.01	25	26.263	49.411	53.535	43.434	51.263	-0.402	-0.17	0.827	59.276	0.055	0.311	-0.018	0.07	-0.215	0.073
RAQ71326	1188	26.263	27.02	22.222	24.495	49.074	53.283	47.222	46.717	-0.19	-0.097	0.83	59.795	0.051	0.306	-0.023	0.057	-0.357	0.078
RAQ60746	1176	25.765	22.449	24.49	27.296	50.595	53.571	46.429	51.786	-0.19	0.099	0.834	62.593	0.037	0.34	0.041	0.035	-0.146	0.082
RAQ70300	1170	19.487	24.872	28.974	26.667	50.769	53.846	42.821	55.641	0.476	0.633	0.831	57.925	0.064	0.371	0.066	0.074	-0.152	0.077
RAQ77105	1167	19.537	28.792	22.622	29.049	51.243	55.527	46.53	51.671	1.403	1.37	0.811	57.179	0.073	0.394	0.113	0.097	-0.148	0.077
RAQ62033	1164	24.227	24.485	25.258	26.031	51.632	55.67	47.938	51.289	0.927	0.671	0.825	61.914	0.044	0.34	0.036	0.057	-0.403	0.036
RAQ60730	1155	24.935	25.714	24.156	25.195	51.688	60.26	45.455	49.351	-0.454	-0.264	0.848	57.428	0.072	0.302	-0.022	0.119	-0.193	0.065
RAQ57770	1146	21.204	30.89	23.822	24.084	46.597	50.524	41.361	47.906	0.357	0.36	0.815	63.323	0.042	0.365	0.043	0.061	-0.293	0.102
RAQ73273	1137	22.427	27.441	27.968	22.164	48.461	50.396	44.855	50.132	-0.115	-0.042	0.828	56.177	0.053	0.303	-0.027	0.067	-0.399	0.069
RAQ75965	1128	23.138	28.989	26.862	21.011	49.911	52.66	49.202	47.872	-0.038	-0.119	0.836	56.756	0.069	0.327	0.017	0.134	-0.474	0.045
RAQ62509	1125	22.133	18.133	17.067	42.667	53.156	53.6	46.133	59.733	1.206	1.292	0.844	52.091	0.112	0.436	0.167	0.138	-0.33	0.072
RAQ71914	1110	24.595	21.622	30.27	23.514	56.757	60.27	56.216	53.784	-0.425	-0.703	0.828	55.503	0.033	0.286	-0.047	0.16	-0.515	0.068
RAQ75951	1101	17.711	35.422	20.163	26.703	57.039	65.395	58.856	46.866	1.227	0.921	0.833	55.212	0.049	0.346	0.042	0.156	-1.086	0.082
RAQ63738	1065	21.69	17.183	30.423	30.704	55.681	58.592	47.324	61.127	0.434	0.333	0.829	55.042	0.081	0.378	0.075	0.093	-0.43	0.054
RAQ58179	1038	20.52	28.902	23.699	26.879	50.771	54.913	46.821	50.578	1.187	1.101	0.831	61.505	0.044	0.357	0.069	0.039	-0.053	0.081
RAQ67561	1014	13.905	21.598	33.136	31.361	57.101	54.142	52.663	64.497	1.7	1.525	0.828	55.347	0.099	0.408	0.132	0.153	-0.499	0.042
RAQ61833	1005	22.687	28.955	24.179	24.179	49.353	53.731	45.97	48.358	0.064	0.279	0.84	64.189	0.04	0.35	0.029	0.049	-0.362	0.057
RAQ64522	933	21.865	18.971	27.01	32.154	53.912	54.019	48.553	59.164	0.033	0.06	0.854	58.31	0.078	0.346	0.045	0.071	-0.261	0.061
RAQ68923	897	20.736	27.09	27.759	24.415	50.836	55.184	45.151	52.174	0.079	0.132	0.82	62.02	0.062	0.365	0.037	0.068	-0.841	0.07
RAQ62928	885	20.339	29.831	26.78	23.051	51.638	56.271	48.814	49.831	0.792	0.766	0.839	58.313	0.062	0.344	0.031	0.058	-0.411	0.102
RAQ62669	852	11.62	15.845	29.577	42.958	59.39	59.155	46.479	72.535	0.856	0.831	0.847	48.374	0.12	0.452	0.176	0.207	-0.754	0.071
RAQ64279	825	24.727	26.182	25.091	24	52.364	56.364	51.636	49.091	0.248	0.317	0.825	63.64	0.038	0.312	-0.014	0.04	-0.804	0.055
RAQ69906	798	13.534	28.571	37.594	20.301	57.018	57.519	55.639	57.895	1.005	0.696	0.809	51.402	0.121	0.321	0.013	0.2	-0.79	0.034
RAQ59670	777	17.761	21.622	29.73	30.888	57.272	57.143	54.054	60.618	1.239	1.05	0.833	59.929	0.088	0.401	0.133	0.143	-0.418	0.047
RAQ64472	717	19.247	26.778	25.523	28.452	53.975	58.159	49.791	53.975	0.961	1.084	0.821	55.803	0.082	0.368	0.067	0.157	-0.489	0.05
RAQ73601	672	20.982	26.339	25.893	26.786	51.488	50	51.786	52.679	0.743	0.824	0.825	62.322	0.06	0.36	0.069	0.098	-0.539	0.076
RAQ73480	639	21.127	25.822	26.291	26.761	51.017	55.399	44.601	53.052	-0.178	0.104	0.811	64.344	0.082	0.341	0.031	0.109	-0.305	0.052
RAQ66328	630	21.905	30	22.381	25.714	53.333	64.762	47.143	48.095	1.32	1.319	0.82	55.126	0.081	0.382	0.081	0.108	-0.621	0.062
RAQ65642	525	22.857	25.143	30.857	21.143	57.524	65.714	54.857	52	-0.274	-0.317	0.834	53.85	0.059	0.281	-0.053	0.207	-0.744	0.04
RAQ66478	408	26.471	22.059	22.794	28.676	52.941	53.676	53.676	51.471	0.392	0.495	0.836	54.834	0.128	0.368	0.089	0.202	-0.514	0.074
