# Supplementary material for: Composition and Codon Usage Pattern Results in Divergence of the Zinc Binuclear Cluster (Zn(II)2Cys6) Sequences among Ascomycetes Plant Pathogenic Fungi
Source: J Fungi (Basel). 2022 Oct 27;8(11):1134. doi: 10.3390/jof8111134 (PMC9694491; doi:10.3390/jof8111134)
Supplement: Supplementary file 1 [file jof-08-01134-s001.zip › Table S20.xlsx]

## Sheet: G. tritici
Table S20: The correlation coefficients among the codon bias parameters and important compositional parameters of Zn(II)2Cys6 sequences from G. tritici
CUB indices	PCA1	PCA2	Length	%A3	%T3	%G3	%C3	%GCall.	%GC1	%GC2	%GC3	COUSIN_18	COUSIN_59	CAI	ENC	SCUO	FOP	CBI	ICDI	GRAVY	AROMA
PCA1	-	0	0.08	0.89***	0.91***	-0.60***	-0.81***	-0.83***	-0.34***	-0.26**	-0.98***	-0.98***	-0.98***	-0.98***	0.97***	-0.92***	-0.88***	-0.90***	-0.92***	-0.06	-0.03
PCA2	0	-	-0.03	0.16*	-0.20*	0.60***	-0.42***	0.08	0.02	0.14	0.03	-0.07	-0.1	-0.08	0.09	-0.08	-0.33***	-0.32***	-0.05	-0.12	-0.13
Length	0.08	-0.03	-	0.11	0.13	-0.12	-0.08	-0.22**	-0.06	-0.30***	-0.13	-0.11	-0.12	-0.08	0.15	-0.07	-0.01	-0.03	-0.30***	-0.04	0.29***
%A3	0.89***	0.16*	0.11	-	0.68***	-0.49***	-0.80***	-0.70***	-0.23**	-0.13	-0.91***	-0.88***	-0.91***	-0.91***	0.87***	-0.87***	-0.84***	-0.86***	-0.82***	-0.19*	-0.17*
%T3	0.91***	-0.20*	0.13	0.68***	-	-0.67***	-0.69***	-0.77***	-0.28***	-0.27***	-0.92***	-0.90***	-0.89***	-0.88***	0.88***	-0.84***	-0.77***	-0.79***	-0.86***	-0.02	0.04
%G3	-0.60***	0.60***	-0.12	-0.49***	-0.67***	-	0.07	0.58***	0.28***	0.22**	0.64***	0.54***	0.53***	0.54***	-0.51***	0.51***	0.29***	0.30***	0.54***	-0.11	-0.13
%C3	-0.81***	-0.42***	-0.08	-0.80***	-0.69***	0.07	-	0.60***	0.14	0.12	0.81***	0.85***	0.87***	0.85***	-0.84***	0.83***	0.92***	0.93***	0.78***	0.23**	0.18*
%GCall.	-0.83***	0.08	-0.22**	-0.70***	-0.77***	0.58***	0.60***	-	0.70***	0.68***	0.80***	0.80***	0.79***	0.75***	-0.80***	0.69***	0.60***	0.65***	0.81***	-0.06	-0.30***
%GC1	-0.34***	0.02	-0.06	-0.23**	-0.28***	0.28***	0.14	0.70***	-	0.47***	0.28***	0.31***	0.28***	0.25**	-0.30***	0.22**	0.14	0.18*	0.36***	-0.13	-0.39***
%GC2	-0.26**	0.14	-0.30***	-0.13	-0.27***	0.22**	0.12	0.68***	0.47***	-	0.22**	0.24**	0.21**	0.15	-0.28***	0.09	0.01	0.08	0.30***	-0.22**	-0.56***
%GC3	-0.98***	0.03	-0.13	-0.91***	-0.92***	0.64***	0.81***	0.80***	0.28***	0.22**	-	0.97***	0.98***	0.97***	-0.95***	0.93***	0.88***	0.89***	0.91***	0.11	0.07
COUSIN_18	-0.98***	-0.07	-0.11	-0.88***	-0.90***	0.54***	0.85***	0.80***	0.31***	0.24**	0.97***	-	0.98***	0.98***	-0.97***	0.93***	0.90***	0.92***	0.94***	0.06	0.05
COUSIN_59	-0.98***	-0.1	-0.12	-0.91***	-0.89***	0.53***	0.87***	0.79***	0.28***	0.21**	0.98***	0.98***	-	0.99***	-0.97***	0.94***	0.93***	0.95***	0.92***	0.09	0.07
CAI	-0.98***	-0.08	-0.08	-0.91***	-0.88***	0.54***	0.85***	0.75***	0.25**	0.15	0.97***	0.98***	0.99***	-	-0.97***	0.95***	0.93***	0.94***	0.92***	0.05	0.1
ENC	0.97***	0.09	0.15	0.87***	0.88***	-0.51***	-0.84***	-0.80***	-0.30***	-0.28***	-0.95***	-0.97***	-0.97***	-0.97***	-	-0.91***	-0.89***	-0.91***	-0.94***	-0.02	0.01
SCUO	-0.92***	-0.08	-0.07	-0.87***	-0.84***	0.51***	0.83***	0.69***	0.22**	0.09	0.93***	0.93***	0.94***	0.95***	-0.91***	-	0.88***	0.89***	0.89***	0.1	0.19*
FOP	-0.88***	-0.33***	-0.01	-0.84***	-0.77***	0.29***	0.92***	0.60***	0.14	0.01	0.88***	0.90***	0.93***	0.93***	-0.89***	0.88***	-	0.99***	0.82***	0.08	0.18*
CBI	-0.90***	-0.32***	-0.03	-0.86***	-0.79***	0.30***	0.93***	0.65***	0.18*	0.08	0.89***	0.92***	0.95***	0.94***	-0.91***	0.89***	0.99***	-	0.84***	0.12	0.16
ICDI	-0.92***	-0.05	-0.30***	-0.82***	-0.86***	0.54***	0.78***	0.81***	0.36***	0.30***	0.91***	0.94***	0.92***	0.92***	-0.94***	0.89***	0.82***	0.84***	-	-0.02	-0.07
GRAVY	-0.06	-0.12	-0.04	-0.19*	-0.02	-0.11	0.23**	-0.06	-0.13	-0.22**	0.11	0.06	0.09	0.05	-0.02	0.1	0.08	0.12	-0.02	-	0.42***
AROMA	-0.03	-0.13	0.29***	-0.17*	0.04	-0.13	0.18*	-0.30***	-0.39***	-0.56***	0.07	0.05	0.07	0.1	0.01	0.19*	0.18*	0.16	-0.07	0.42***	-
