# Supplementary material for: Composition and Codon Usage Pattern Results in Divergence of the Zinc Binuclear Cluster (Zn(II)2Cys6) Sequences among Ascomycetes Plant Pathogenic Fungi
Source: J Fungi (Basel). 2022 Oct 27;8(11):1134. doi: 10.3390/jof8111134 (PMC9694491; doi:10.3390/jof8111134)
Supplement: Supplementary file 1 [file jof-08-01134-s001.zip › Table S21.xlsx]

## Sheet: P. oryzae
Table S21: The correlation coefficients among the codon bias parameters and important compositional parameters of Zn(II)2Cys6 sequences from P. oryzae
CUB indices	PCA1	PCA2	Length	%A3	%T3	%G3	%C3	%GCall.	%GC1.	%GC2.	%GC3	COUSIN_18	COUSIN_59	CAI	ENC	SCUO	FOP	CBI	ICDI	GRAVY	AROMA
PCA1	-	0	0.15	0.91***	0.92***	-0.78***	-0.86***	-0.93***	-0.53***	-0.34***	-0.99***	-0.95***	-0.96***	-0.96***	0.95***	-0.92***	-0.92***	-0.94***	-0.89***	-0.28***	0.02
PCA2	0	-	-0.22**	0.28***	-0.27***	0.36***	-0.28***	0	-0.1	0.1	0.01	-0.15	-0.15	-0.20*	0.05	-0.06	-0.22**	-0.21**	-0.03	-0.09	-0.15
Length	0.15	-0.22**	-	0.02	0.24**	-0.18*	-0.07	-0.16*	0.08	-0.30***	-0.14	-0.14	-0.12	-0.09	0.22**	-0.22**	-0.09	-0.11	-0.35***	0.06	0.20*
%A3	0.91***	0.28***	0.02	-	0.71***	-0.66***	-0.85***	-0.85***	-0.49***	-0.25**	-0.92***	-0.90***	-0.92***	-0.92***	0.88***	-0.88***	-0.89***	-0.90***	-0.78***	-0.36***	-0.05
%T3	0.92***	-0.27***	0.24**	0.71***	-	-0.80***	-0.76***	-0.85***	-0.41***	-0.32***	-0.93***	-0.88***	-0.88***	-0.85***	0.88***	-0.86***	-0.84***	-0.85***	-0.85***	-0.21**	0.08
%G3	-0.78***	0.36***	-0.18*	-0.66***	-0.80***	-	0.39***	0.73***	0.40***	0.25**	0.79***	0.68***	0.67***	0.67***	-0.74***	0.71***	0.59***	0.60***	0.71***	0.15	-0.07
%C3	-0.86***	-0.28***	-0.07	-0.85***	-0.76***	0.39***	-	0.79***	0.41***	0.27***	0.87***	0.90***	0.93***	0.91***	-0.83***	0.84***	0.93***	0.94***	0.76***	0.34***	0.03
%GCall.	-0.93***	0	-0.16*	-0.85***	-0.85***	0.73***	0.79***	-	0.71***	0.58***	0.92***	0.88***	0.89***	0.88***	-0.89***	0.86***	0.82***	0.86***	0.83***	0.19*	-0.17*
%GC1.	-0.53***	-0.1	0.08	-0.49***	-0.41***	0.40***	0.41***	0.71***	-	0.29***	0.48***	0.44***	0.45***	0.49***	-0.46***	0.43***	0.42***	0.45***	0.38***	0.12	-0.19*
%GC2.	-0.34***	0.1	-0.30***	-0.25**	-0.32***	0.25**	0.27***	0.58***	0.29***	-	0.31***	0.31***	0.30***	0.29***	-0.35***	0.32***	0.20*	0.27***	0.39***	-0.19*	-0.37***
%GC3	-0.99***	0.01	-0.14	-0.92***	-0.93***	0.79***	0.87***	0.92***	0.48***	0.31***	-	0.96***	0.97***	0.96***	-0.95***	0.94***	0.93***	0.94***	0.88***	0.31***	-0.02
COUSIN_18	-0.95***	-0.15	-0.14	-0.90***	-0.88***	0.68***	0.90***	0.88***	0.44***	0.31***	0.96***	-	0.99***	0.97***	-0.94***	0.92***	0.96***	0.97***	0.90***	0.24**	-0.03
COUSIN_59	-0.96***	-0.15	-0.12	-0.92***	-0.88***	0.67***	0.93***	0.89***	0.45***	0.30***	0.97***	0.99***	-	0.98***	-0.95***	0.94***	0.97***	0.98***	0.88***	0.28***	-0.02
CAI	-0.96***	-0.20*	-0.09	-0.92***	-0.85***	0.67***	0.91***	0.88***	0.49***	0.29***	0.96***	0.97***	0.98***	-	-0.95***	0.93***	0.96***	0.96***	0.88***	0.20*	0
ENC	0.95***	0.05	0.22**	0.88***	0.88***	-0.74***	-0.83***	-0.89***	-0.46***	-0.35***	-0.95***	-0.94***	-0.95***	-0.95***	-	-0.96***	-0.91***	-0.92***	-0.95***	-0.20*	0.07
SCUO	-0.92***	-0.06	-0.22**	-0.88***	-0.86***	0.71***	0.84***	0.86***	0.43***	0.32***	0.94***	0.92***	0.94***	0.93***	-0.96***	-	0.91***	0.92***	0.92***	0.29***	-0.02
FOP	-0.92***	-0.22**	-0.09	-0.89***	-0.84***	0.59***	0.93***	0.82***	0.42***	0.20*	0.93***	0.96***	0.97***	0.96***	-0.91***	0.91***	-	0.99***	0.86***	0.25**	0.01
CBI	-0.94***	-0.21**	-0.11	-0.90***	-0.85***	0.60***	0.94***	0.86***	0.45***	0.27***	0.94***	0.97***	0.98***	0.96***	-0.92***	0.92***	0.99***	-	0.86***	0.29***	-0.01
ICDI	-0.89***	-0.03	-0.35***	-0.78***	-0.85***	0.71***	0.76***	0.83***	0.38***	0.39***	0.88***	0.90***	0.88***	0.88***	-0.95***	0.92***	0.86***	0.86***	-	0.09	-0.13
GRAVY	-0.28***	-0.09	0.06	-0.36***	-0.21**	0.15	0.34***	0.19*	0.12	-0.19*	0.31***	0.24**	0.28***	0.20*	-0.20*	0.29***	0.25**	0.29***	0.09	-	0.35***
AROMA	0.02	-0.15	0.20*	-0.05	0.08	-0.07	0.03	-0.17*	-0.19*	-0.37***	-0.02	-0.03	-0.02	0	0.07	-0.02	0.01	-0.01	-0.13	0.35***	-
