# Supplementary material for: Composition and Codon Usage Pattern Results in Divergence of the Zinc Binuclear Cluster (Zn(II)2Cys6) Sequences among Ascomycetes Plant Pathogenic Fungi
Source: J Fungi (Basel). 2022 Oct 27;8(11):1134. doi: 10.3390/jof8111134 (PMC9694491; doi:10.3390/jof8111134)
Supplement: Supplementary file 1 [file jof-08-01134-s001.zip › Table S22.xlsx]

## Sheet: S. cerevesiae
Table S22: The correlation coefficients among the codon bias parameters and important compositional parameters of Zn(II)2Cys6 sequences from S. cerevesiae
CUB indices	PCA1	PCA2	Length	%A3	%T3	%G3	%C3	%GCall.	%GC1	%GC2	%GC3	COUSIN_18	COUSIN_59	CAI	ENC	SCUO	FOP	CBI	ICDI	GRAVY	AROMA
PCA1	-	0	-0.50***	-0.52***	-0.44***	0.65***	0.45***	0.54***	0.18	0.27*	0.70***	-0.50***	-0.62***	-0.75***	0.51***	-0.36**	-0.49***	-0.48***	0.07	0.11	-0.16
PCA2	0	-	-0.19	0.11	-0.46***	0.25	0.24	0.26	0.23	0.04	0.31*	-0.56***	-0.48***	-0.43***	0.46***	-0.23	-0.58***	-0.63***	-0.45***	0.07	0.1
Length	-0.50***	-0.19	-	0.09	0.2	-0.30*	-0.06	-0.21	-0.2	-0.05	-0.22	0.26	0.30*	0.53***	-0.46***	0.01	0.30*	0.31*	-0.16	-0.38**	-0.18
%A3	-0.52***	0.11	0.09	-	-0.1	-0.44***	-0.43**	-0.31*	0.05	-0.13	-0.56***	0.30*	0.36**	0.37**	-0.26	0.34*	0.18	0.19	0.05	0	0.08
%T3	-0.44***	-0.46***	0.2	-0.1	-	-0.54***	-0.65***	-0.56***	-0.11	-0.31*	-0.77***	0.79***	0.81***	0.61***	-0.47***	0.62***	0.82***	0.81***	0.46***	0.08	0.29*
%G3	0.65***	0.25	-0.30*	-0.44***	-0.54***	-	0.19	0.52***	0.26	0.15	0.73***	-0.60***	-0.67***	-0.67***	0.49***	-0.51***	-0.59***	-0.59***	-0.29*	0.2	-0.13
%C3	0.45***	0.24	-0.06	-0.43**	-0.65***	0.19	-	0.51***	-0.14	0.36**	0.81***	-0.70***	-0.72***	-0.49***	0.38**	-0.62***	-0.64***	-0.65***	-0.34*	-0.28*	-0.30*
%GCall.	0.54***	0.26	-0.21	-0.31*	-0.56***	0.52***	0.51***	-	0.65***	0.85***	0.67***	-0.59***	-0.73***	-0.81***	0.46***	-0.62***	-0.75***	-0.64***	-0.29*	-0.27*	-0.63***
%GC1	0.18	0.23	-0.2	0.05	-0.11	0.26	-0.14	0.65***	-	0.45***	0.06	-0.14	-0.27*	-0.49***	0.32*	-0.21	-0.33*	-0.25	-0.17	0.04	-0.31*
%GC2	0.27*	0.04	-0.05	-0.13	-0.31*	0.15	0.36**	0.85***	0.45***	-	0.34*	-0.27*	-0.39**	-0.53***	0.15	-0.37**	-0.48***	-0.33*	-0.07	-0.49***	-0.74***
%GC3	0.70***	0.31*	-0.22	-0.56***	-0.77***	0.73***	0.81***	0.67***	0.06	0.34*	-	-0.85***	-0.90***	-0.74***	0.56***	-0.73***	-0.80***	-0.80***	-0.41**	-0.07	-0.29*
COUSIN_18	-0.50***	-0.56***	0.26	0.30*	0.79***	-0.60***	-0.70***	-0.59***	-0.14	-0.27*	-0.85***	-	0.95***	0.75***	-0.71***	0.73***	0.91***	0.94***	0.66***	0.03	0.17
COUSIN_59	-0.62***	-0.48***	0.30*	0.36**	0.81***	-0.67***	-0.72***	-0.73***	-0.27*	-0.39**	-0.90***	0.95***	-	0.84***	-0.68***	0.76***	0.94***	0.94***	0.55***	0.03	0.27*
CAI	-0.75***	-0.43***	0.53***	0.37**	0.61***	-0.67***	-0.49***	-0.81***	-0.49***	-0.53***	-0.74***	0.75***	0.84***	-	-0.75***	0.60***	0.85***	0.81***	0.29*	-0.1	0.27*
ENC	0.51***	0.46***	-0.46***	-0.26	-0.47***	0.49***	0.38**	0.46***	0.32*	0.15	0.56***	-0.71***	-0.68***	-0.75***	-	-0.66***	-0.69***	-0.72***	-0.59***	0.19	0.03
SCUO	-0.36**	-0.23	0.01	0.34*	0.62***	-0.51***	-0.62***	-0.62***	-0.21	-0.37**	-0.73***	0.73***	0.76***	0.60***	-0.66***	-	0.77***	0.75***	0.74***	0.08	0.36**
FOP	-0.49***	-0.58***	0.30*	0.18	0.82***	-0.59***	-0.64***	-0.75***	-0.33*	-0.48***	-0.80***	0.91***	0.94***	0.85***	-0.69***	0.77***	-	0.98***	0.58***	0.05	0.38**
CBI	-0.48***	-0.63***	0.31*	0.19	0.81***	-0.59***	-0.65***	-0.64***	-0.25	-0.33*	-0.80***	0.94***	0.94***	0.81***	-0.72***	0.75***	0.98***	-	0.61***	0.02	0.26
ICDI	0.07	-0.45***	-0.16	0.05	0.46***	-0.29*	-0.34*	-0.29*	-0.17	-0.07	-0.41**	0.66***	0.55***	0.29*	-0.59***	0.74***	0.58***	0.61***	-	0.04	0.07
GRAVY	0.11	0.07	-0.38**	0	0.08	0.2	-0.28*	-0.27*	0.04	-0.49***	-0.07	0.03	0.03	-0.1	0.19	0.08	0.05	0.02	0.04	-	0.61***
AROMA	-0.16	0.1	-0.18	0.08	0.29*	-0.13	-0.30*	-0.63***	-0.31*	-0.74***	-0.29*	0.17	0.27*	0.27*	0.03	0.36**	0.38**	0.26	0.07	0.61***	-
