# Supplementary material for: Composition and Codon Usage Pattern Results in Divergence of the Zinc Binuclear Cluster (Zn(II)2Cys6) Sequences among Ascomycetes Plant Pathogenic Fungi
Source: J Fungi (Basel). 2022 Oct 27;8(11):1134. doi: 10.3390/jof8111134 (PMC9694491; doi:10.3390/jof8111134)
Supplement: Supplementary file 1 [file jof-08-01134-s001.zip › Table S23.xlsx]

## Sheet: V. dahliae
Table S23: The correlation coefficients among the codon bias parameters and important compositional parameters of Zn(II)2Cys6 sequences from V. dahliae
CUB indices	PCA1	PCA2	Length	%A3	%T3	%G3	%C3	%GCall.	%GC1.	%GC2.	%GC3	COUSIN_18	COUSIN_59	CAI	ENC	SCUO	FOP	CBI	ICDI	GRAVY	AROMA
PCA1	-	0	-0.01	0.92***	0.88***	-0.50***	-0.87***	-0.84***	-0.37***	0.04	-0.98***	-0.96***	-0.96***	-0.96***	0.97***	-0.94***	-0.89***	-0.91***	-0.87***	-0.35***	-0.18*
PCA2	0	-	0.07	0.18*	-0.29***	0.73***	-0.41***	0.13	0.18*	0.04	0.07	-0.14	-0.17	-0.22*	0.14	-0.09	-0.36***	-0.34***	-0.09	0.12	0.11
Length	-0.01	0.07	-	-0.05	0.01	0.04	-0.01	-0.06	0.05	-0.22**	0.02	0.03	0	0.02	0	-0.02	0.03	0.01	-0.20*	-0.1	0.26**
%A3	0.92***	0.18*	-0.05	-	0.68***	-0.41***	-0.84***	-0.74***	-0.30***	0.09	-0.91***	-0.91***	-0.92***	-0.92***	0.91***	-0.88***	-0.87***	-0.88***	-0.81***	-0.33***	-0.26**
%T3	0.88***	-0.29***	0.01	0.68***	-	-0.65***	-0.69***	-0.78***	-0.33***	0.03	-0.92***	-0.83***	-0.84***	-0.80***	0.83***	-0.84***	-0.73***	-0.75***	-0.79***	-0.38***	-0.13
%G3	-0.50***	0.73***	0.04	-0.41***	-0.65***	-	0.03	0.48***	0.29***	-0.12	0.59***	0.38***	0.38***	0.33***	-0.40***	0.43***	0.19*	0.20*	0.41***	0.29***	0.17*
%C3	-0.87***	-0.41***	-0.01	-0.84***	-0.69***	0.03	-	0.69***	0.22**	0	0.83***	0.91***	0.92***	0.92***	-0.90***	0.86***	0.94***	0.96***	0.79***	0.28**	0.14
%GCall.	-0.84***	0.13	-0.06	-0.74***	-0.78***	0.48***	0.69***	-	0.69***	0.44***	0.83***	0.79***	0.79***	0.76***	-0.80***	0.77***	0.63***	0.69***	0.80***	0.19*	-0.12
%GC1.	-0.37***	0.18*	0.05	-0.30***	-0.33***	0.29***	0.22**	0.69***	-	0.31***	0.34***	0.31***	0.30***	0.29***	-0.35***	0.34***	0.20*	0.23**	0.37***	0	-0.29***
%GC2.	0.04	0.04	-0.22**	0.09	0.03	-0.12	0	0.44***	0.31***	-	-0.06	-0.04	-0.07	-0.08	0.03	-0.08	-0.19*	-0.12	0.1	-0.26**	-0.48***
%GC3	-0.98***	0.07	0.02	-0.91***	-0.92***	0.59***	0.83***	0.83***	0.34***	-0.06	-	0.95***	0.96***	0.93***	-0.95***	0.94***	0.87***	0.89***	0.87***	0.39***	0.21*
COUSIN_18	-0.96***	-0.14	0.03	-0.91***	-0.83***	0.38***	0.91***	0.79***	0.31***	-0.04	0.95***	-	0.98***	0.97***	-0.96***	0.95***	0.93***	0.95***	0.90***	0.31***	0.19*
COUSIN_59	-0.96***	-0.17	0	-0.92***	-0.84***	0.38***	0.92***	0.79***	0.30***	-0.07	0.96***	0.98***	-	0.98***	-0.97***	0.96***	0.95***	0.97***	0.88***	0.34***	0.17*
CAI	-0.96***	-0.22*	0.02	-0.92***	-0.80***	0.33***	0.92***	0.76***	0.29***	-0.08	0.93***	0.97***	0.98***	-	-0.97***	0.95***	0.96***	0.96***	0.89***	0.24**	0.16
ENC	0.97***	0.14	0	0.91***	0.83***	-0.40***	-0.90***	-0.80***	-0.35***	0.03	-0.95***	-0.96***	-0.97***	-0.97***	-	-0.96***	-0.92***	-0.94***	-0.90***	-0.29***	-0.11
SCUO	-0.94***	-0.09	-0.02	-0.88***	-0.84***	0.43***	0.86***	0.77***	0.34***	-0.08	0.94***	0.95***	0.96***	0.95***	-0.96***	-	0.91***	0.92***	0.91***	0.33***	0.14
FOP	-0.89***	-0.36***	0.03	-0.87***	-0.73***	0.19*	0.94***	0.63***	0.20*	-0.19*	0.87***	0.93***	0.95***	0.96***	-0.92***	0.91***	-	0.99***	0.81***	0.23**	0.21*
CBI	-0.91***	-0.34***	0.01	-0.88***	-0.75***	0.20*	0.96***	0.69***	0.23**	-0.12	0.89***	0.95***	0.97***	0.96***	-0.94***	0.92***	0.99***	-	0.84***	0.28**	0.18*
ICDI	-0.87***	-0.09	-0.20*	-0.81***	-0.79***	0.41***	0.79***	0.80***	0.37***	0.1	0.87***	0.90***	0.88***	0.89***	-0.90***	0.91***	0.81***	0.84***	-	0.22**	-0.05
GRAVY	-0.35***	0.12	-0.1	-0.33***	-0.38***	0.29***	0.28**	0.19*	0	-0.26**	0.39***	0.31***	0.34***	0.24**	-0.29***	0.33***	0.23**	0.28**	0.22**	-	0.31***
AROMA	-0.18*	0.11	0.26**	-0.26**	-0.13	0.17*	0.14	-0.12	-0.29***	-0.48***	0.21*	0.19*	0.17*	0.16	-0.11	0.14	0.21*	0.18*	-0.05	0.31***	-
