# Supplementary material for: Composition and Codon Usage Pattern Results in Divergence of the Zinc Binuclear Cluster (Zn(II)2Cys6) Sequences among Ascomycetes Plant Pathogenic Fungi
Source: J Fungi (Basel). 2022 Oct 27;8(11):1134. doi: 10.3390/jof8111134 (PMC9694491; doi:10.3390/jof8111134)
Supplement: Supplementary file 1 [file jof-08-01134-s001.zip › Table S3.xlsx]

## Sheet: Bipolaris_maydis
Table S3: The composition and various codon usage bias parameters of 192 Zn(II)2Cys6 sequences from B. maydis
Header	Length	%A(3)	%T(3)	%G(3)	%C(3)	%GC(all)	%GC(1)	%GC(2)	%GC(3)	COUSIN_18	COUSIN_59	CAI	ENC	SCUO	FOP	CBI	ICDI	GRAVY	AROMA
ENI10029	9201	23.019	22.987	26.28	27.714	52.277	57.026	45.81	53.994	0.559	0.551	0.758	57.799	0.025	0.356	0.056	0.03	-0.35	0.067
ENI08708	3981	22.607	19.066	26.827	31.5	51.444	56.895	39.111	58.327	1.029	1.062	0.724	54.09	0.068	0.448	0.168	0.073	-0.541	0.082
ENI02161	3417	26.778	26.602	22.125	24.495	51.097	59.087	47.586	46.62	0.378	0.38	0.804	57.298	0.043	0.32	-0.007	0.047	-0.6	0.09
ENI03743	3255	19.263	23.779	23.594	33.364	53.333	56.406	46.636	56.959	1.062	1.045	0.767	54.852	0.059	0.407	0.131	0.074	-0.363	0.08
ENI06666	3240	19.352	19.815	25.278	35.556	53.951	55.926	45.093	60.833	1.118	1.21	0.773	55.256	0.056	0.445	0.169	0.06	-0.588	0.082
ENI07049	3204	20.037	20.88	25.094	33.989	55.493	60.206	47.191	59.082	0.992	0.971	0.758	54.953	0.062	0.413	0.135	0.118	-0.532	0.084
ENI01575	3015	18.905	23.781	25.473	31.841	54.229	56.119	49.254	57.313	0.713	0.595	0.695	57.415	0.046	0.388	0.101	0.068	-0.504	0.069
ENI03227	2994	13.527	21.042	23.447	41.984	57.515	59.319	47.796	65.431	1.868	1.94	0.823	47.142	0.129	0.512	0.284	0.157	-0.508	0.076
ENI09373	2904	22.107	26.963	23.347	27.583	50.689	55.682	45.455	50.93	0.279	0.331	0.774	59.167	0.029	0.339	0.022	0.033	-0.406	0.084
ENI10414	2892	13.589	19.71	24.378	42.324	56.501	56.432	46.369	66.701	1.598	1.757	0.746	45.932	0.111	0.505	0.262	0.132	-0.5	0.077
ENI10595	2883	20.604	20.499	26.535	32.362	54.665	59.105	45.994	58.897	1.142	0.966	0.722	57.179	0.055	0.406	0.127	0.096	-0.446	0.069
ENI08522	2865	21.571	24.084	22.408	31.937	52.74	58.22	45.654	54.346	0.768	0.905	0.759	55.679	0.055	0.377	0.086	0.061	-0.456	0.059
ENI10565	2781	19.202	24.595	25.458	30.744	53.614	61.812	42.826	56.203	0.61	0.713	0.74	56.451	0.047	0.399	0.099	0.046	-0.436	0.063
ENI07618	2775	19.892	20.865	26.162	33.081	54.631	58.811	45.838	59.243	1.119	1.155	0.778	55.736	0.047	0.432	0.154	0.05	-0.53	0.079
ENI03249	2742	26.696	22.21	22.757	28.337	51.459	56.455	46.827	51.094	0.269	0.38	0.821	58.727	0.037	0.345	0.033	0.043	-0.458	0.073
ENI08062	2739	22.344	25.958	23.439	28.258	52.136	55.203	49.507	51.698	0.338	0.382	0.795	58.953	0.031	0.341	0.033	0.027	-0.471	0.092
ENH99511	2730	18.462	18.681	22.418	40.44	53.15	54.286	42.308	62.857	1.408	1.516	0.777	51.078	0.084	0.499	0.245	0.089	-0.473	0.081
ENI09491	2709	19.823	24.031	28.128	28.018	53.821	58.804	46.512	56.146	0.833	0.777	0.758	57.536	0.046	0.369	0.079	0.055	-0.313	0.065
ENI02793	2709	22.038	23.477	18.715	35.77	52.123	55.039	46.844	54.485	0.743	0.856	0.748	57.701	0.039	0.412	0.127	0.043	-0.49	0.082
ENI10204	2697	21.58	23.359	24.694	30.367	52.28	56.396	45.384	55.061	0.765	0.748	0.756	58.172	0.046	0.377	0.082	0.076	-0.38	0.075
ENH98921	2649	22.424	22.537	25.934	29.105	51.906	54.7	45.98	55.04	0.686	0.701	0.77	57.742	0.047	0.377	0.077	0.056	-0.446	0.073
ENI10609	2637	18.999	21.388	26.621	32.992	53.659	55.063	46.303	59.613	1.034	1.087	0.743	57.246	0.053	0.434	0.153	0.067	-0.486	0.08
ENI09441	2637	20.364	24.118	21.502	34.016	52.673	56.997	45.506	55.518	1.068	1.124	0.786	53.799	0.069	0.419	0.145	0.076	-0.338	0.074
ENI02952	2616	22.477	22.248	20.183	35.092	53.67	57.225	48.509	55.275	1.019	1.16	0.804	55.171	0.062	0.421	0.154	0.06	-0.354	0.072
ENI07505	2613	20.092	21.584	26.521	31.803	53.31	56.257	45.35	58.324	0.885	0.885	0.777	56.676	0.044	0.407	0.113	0.06	-0.485	0.091
ENI01284	2613	23.536	25.718	22.847	27.899	50.899	56.831	45.121	50.746	0.296	0.256	0.781	60.539	0.024	0.332	0.015	0.029	-0.464	0.082
ENI06963	2571	21.12	20.07	21.937	36.873	54.765	59.393	46.091	58.81	1.089	1.21	0.801	54.241	0.059	0.443	0.174	0.069	-0.479	0.088
ENI00977	2544	25.59	28.774	21.58	24.057	47.327	53.302	43.042	45.637	-0.134	-0.095	0.741	60.211	0.024	0.305	-0.037	0.027	-0.49	0.074
ENI08585	2508	25.478	24.282	23.206	27.033	49.083	53.11	43.9	50.239	0.086	0.124	0.765	60.748	0.029	0.338	0.01	0.035	-0.493	0.074
ENI05725	2508	20.694	25.718	23.923	29.665	50.758	54.545	44.139	53.589	0.477	0.575	0.754	57.94	0.037	0.358	0.054	0.035	-0.284	0.074
ENI09904	2502	23.261	18.106	28.417	30.216	55.955	61.751	47.482	58.633	1.367	1.288	0.76	50.644	0.069	0.433	0.141	0.124	-1.279	0.05
ENI07104	2493	8.303	19.735	26.113	45.848	56.037	52.708	43.442	71.961	2.662	2.587	0.761	42.588	0.249	0.591	0.384	0.31	-0.527	0.092
ENI07871	2484	24.275	27.053	24.638	24.034	50.966	56.763	47.464	48.671	0.048	0.224	0.806	60.346	0.025	0.311	-0.007	0.042	-0.468	0.06
ENI10718	2457	16.728	15.018	26.496	41.758	55.556	54.457	43.956	68.254	1.977	1.918	0.727	49.123	0.109	0.519	0.278	0.159	-0.477	0.089
ENI02756	2457	21.856	25.275	22.466	30.403	51.526	56.899	44.811	52.869	0.675	0.78	0.766	58.143	0.042	0.364	0.067	0.061	-0.27	0.089
ENI00484	2454	25.183	26.773	23.716	24.328	49.837	56.846	44.621	48.044	-0.076	0.063	0.723	59.023	0.036	0.302	-0.02	0.032	-0.234	0.069
ENI08230	2451	17.136	21.787	28.397	32.681	55.243	58.996	45.655	61.077	1.296	1.287	0.753	54.421	0.072	0.437	0.169	0.098	-0.415	0.072
ENI01293	2436	19.458	22.167	27.34	31.034	53.284	55.665	45.813	58.374	0.804	0.815	0.752	55.063	0.061	0.387	0.109	0.077	-0.144	0.084
ENI09468	2433	23.798	20.345	24.168	31.689	53.555	57.953	46.856	55.857	0.974	0.906	0.778	56.321	0.068	0.391	0.104	0.098	-0.354	0.079
ENI01299	2430	25.309	29.753	19.63	25.309	47.325	51.852	45.185	44.938	-0.026	-0.028	0.759	58.292	0.04	0.311	-0.016	0.037	-0.354	0.088
ENI00359	2427	21.384	24.104	27.194	27.318	51.751	55.748	44.994	54.512	0.476	0.534	0.759	57.041	0.051	0.365	0.066	0.052	-0.405	0.082
ENI08255	2418	26.179	25.434	21.216	27.171	49.752	55.211	45.658	48.387	-0.018	0.111	0.727	58.289	0.042	0.326	0.005	0.044	-0.434	0.08
ENI09446	2400	24.875	19	24.625	31.5	52.042	54.375	45.625	56.125	0.593	0.703	0.772	58.286	0.041	0.387	0.09	0.046	-0.528	0.079
ENI05879	2400	18	20.5	24.875	36.625	53.292	53.875	44.5	61.5	1.444	1.403	0.756	54.108	0.064	0.458	0.193	0.08	-0.42	0.085
ENI03986	2379	17.15	21.438	23.455	37.957	54.098	55.612	45.271	61.412	1.16	1.371	0.758	53.555	0.068	0.455	0.196	0.075	-0.403	0.088
ENI01627	2370	21.013	20.886	25.823	32.278	54.43	56.709	48.481	58.101	1.304	1.351	0.762	54.905	0.077	0.42	0.15	0.096	-0.35	0.082
ENI08645	2361	20.839	25.286	28.335	25.54	51.461	56.544	43.964	53.875	0.417	0.351	0.753	56.749	0.047	0.353	0.036	0.045	-0.563	0.056
ENI10717	2355	20.382	19.108	24.586	35.924	54.989	55.032	49.427	60.51	1.25	1.187	0.79	55.456	0.06	0.425	0.157	0.085	-0.493	0.099
ENH98897	2355	21.783	28.535	21.401	28.28	50.616	56.433	45.732	49.682	0.08	0.219	0.77	59.302	0.03	0.336	0.018	0.028	-0.424	0.073
ENI00708	2349	23.755	25.16	25.926	25.16	50.617	55.172	45.594	51.086	-0.004	0.142	0.757	60.621	0.026	0.326	0.004	0.029	-0.438	0.073
ENH99667	2346	24.169	22.379	23.657	29.795	52.643	55.627	48.849	53.453	0.761	0.643	0.788	56.122	0.052	0.37	0.079	0.061	-0.413	0.068
ENI09837	2331	25.483	27.928	23.423	23.166	46.461	51.866	40.927	46.589	-0.107	-0.017	0.796	58.711	0.035	0.323	-0.016	0.047	-0.232	0.085
ENI05877	2322	19.638	23.385	25.711	31.266	53.919	56.331	48.45	56.977	0.789	0.758	0.788	58.378	0.043	0.364	0.069	0.052	-0.392	0.085
ENI10822	2307	15.215	21.847	26.918	36.021	55.83	56.047	48.505	62.939	1.571	1.554	0.777	52.561	0.099	0.446	0.193	0.147	-0.405	0.073
ENI04708	2298	22.193	28.46	21.671	27.676	51.131	58.355	45.692	49.347	0.155	0.28	0.773	58.341	0.038	0.344	0.032	0.037	-0.421	0.082
ENH99979	2289	18.087	22.936	21.494	37.484	55.439	58.453	48.886	58.978	1.361	1.305	0.796	54.322	0.065	0.454	0.202	0.085	-0.249	0.07
ENI06082	2265	24.636	25.033	24.106	26.225	50.331	53.377	47.285	50.331	-0.05	-0.041	0.748	58.963	0.038	0.317	-0.012	0.035	-0.528	0.084
ENI04291	2259	20.584	26.162	26.428	26.826	50.199	54.98	42.364	53.254	0.425	0.404	0.779	60.272	0.034	0.358	0.045	0.043	-0.251	0.081
ENI06002	2256	11.569	14.894	26.064	47.473	62.19	65.027	48.005	73.537	2.11	2.376	0.772	42.183	0.175	0.554	0.353	0.188	-0.321	0.06
ENI00181	2256	19.016	20.213	24.468	36.303	53.059	54.122	44.282	60.771	1.133	1.166	0.779	54.343	0.071	0.446	0.167	0.085	-0.693	0.1
ENI00813	2235	20.403	25.906	23.624	30.067	52.304	59.195	44.027	53.691	0.479	0.605	0.736	58.371	0.042	0.366	0.068	0.048	-0.286	0.073
ENI00765	2229	19.919	21.938	25.976	32.167	52.31	56.797	41.992	58.143	0.839	0.814	0.768	56.777	0.048	0.406	0.119	0.051	-0.486	0.084
ENI00253	2223	29.15	30.094	21.053	19.703	44.984	51.417	42.78	40.756	-0.274	-0.271	0.767	54.837	0.064	0.252	-0.098	0.074	-0.229	0.081
ENI06104	2220	20	22.432	30.27	27.297	52.793	54.73	46.081	57.568	0.351	0.36	0.735	58.471	0.035	0.344	0.041	0.04	-0.253	0.083
ENI04451	2217	21.922	30.582	20.568	26.928	50.564	56.428	47.767	47.497	0.13	0.21	0.715	58.642	0.038	0.329	0.017	0.043	-0.427	0.081
ENI09843	2205	20.816	23.265	24.898	31.02	53.061	54.83	48.435	55.918	1.113	0.985	0.775	55.742	0.067	0.382	0.094	0.095	-0.371	0.086
ENI08529	2202	19.482	20.3	27.793	32.425	52.044	55.177	40.736	60.218	0.788	0.64	0.759	57.11	0.052	0.41	0.116	0.088	-0.374	0.078
ENI07967	2202	20.981	26.022	22.616	30.381	50.954	54.905	44.959	52.997	0.698	0.671	0.746	57.321	0.044	0.376	0.077	0.056	-0.306	0.082
ENI00588	2202	26.431	29.428	21.39	22.752	46.276	53.815	40.872	44.142	-0.225	-0.189	0.758	58.989	0.033	0.288	-0.054	0.031	-0.139	0.097
ENI07000	2196	21.175	22.131	22.268	34.426	54.781	60.929	46.721	56.694	0.996	1.03	0.725	55.117	0.064	0.417	0.136	0.097	-0.563	0.057
ENI06257	2196	28.005	26.639	22.268	23.087	47.268	53.142	43.306	45.355	-0.029	0.105	0.78	59.07	0.03	0.304	-0.037	0.027	-0.444	0.082
ENI04274	2184	22.802	21.016	25.412	30.769	52.564	56.593	44.918	56.181	0.665	0.787	0.757	55.964	0.064	0.386	0.096	0.084	-0.34	0.059
ENI00549	2181	24.072	25.034	25.309	25.585	48.372	53.645	40.578	50.894	0.046	0.102	0.73	60.032	0.034	0.334	0.009	0.03	-0.444	0.077
ENI10953	2178	25.344	19.008	23.14	32.507	52.617	54.132	48.072	55.647	1.163	1.186	0.754	53.386	0.08	0.401	0.115	0.093	-0.496	0.07
ENI01757	2178	24.931	22.865	24.518	27.686	51.194	57.713	43.664	52.204	0.573	0.641	0.743	59.613	0.027	0.354	0.055	0.029	-0.253	0.069
ENH99157	2178	21.35	25.758	23.416	29.477	53.444	59.366	48.072	52.893	0.454	0.518	0.75	57.496	0.049	0.355	0.055	0.055	-0.365	0.068
ENI04502	2175	19.448	22.069	23.862	34.621	54.621	62.069	43.31	58.483	1.013	1.229	0.73	55.598	0.053	0.44	0.165	0.048	-0.489	0.079
ENI06023	2169	26.694	23.375	23.237	26.694	50.023	55.463	44.675	49.931	0.11	0.205	0.85	58.179	0.042	0.341	0.027	0.053	-0.222	0.082
ENI09435	2157	17.663	24.061	21.419	36.857	53.176	55.911	45.341	58.275	0.905	1.05	0.762	53.935	0.059	0.426	0.154	0.058	-0.223	0.088
ENI03898	2154	15.877	20.613	23.398	40.111	56.221	58.496	46.657	63.51	1.369	1.422	0.737	54.704	0.088	0.465	0.213	0.101	-0.271	0.079
ENI04492	2142	18.908	21.569	23.249	36.275	54.528	57.143	46.919	59.524	1.229	1.299	0.74	53.927	0.079	0.436	0.185	0.091	-0.134	0.07
ENI07427	2139	21.178	20.056	25.105	33.661	53.763	57.504	45.021	58.766	1.143	1.16	0.791	53.242	0.081	0.422	0.147	0.087	-0.475	0.081
ENI04203	2139	25.105	28.612	18.513	27.77	49.696	58.906	43.899	46.283	0.118	0.201	0.743	55.894	0.069	0.324	0.004	0.092	-0.215	0.074
ENI00988	2136	19.242	24.719	28.371	27.669	52.481	53.933	47.472	56.039	0.576	0.527	0.755	59.068	0.046	0.366	0.066	0.06	-0.377	0.091
ENH99291	2130	27.746	21.268	25.493	25.493	53.239	61.408	47.324	50.986	0.53	0.569	0.756	57.975	0.05	0.346	0.028	0.078	-0.894	0.062
ENI05398	2121	9.618	12.306	29.279	48.798	62.235	60.396	48.232	78.076	2.735	2.761	0.803	37.731	0.235	0.628	0.45	0.332	-0.457	0.089
ENI09883	2115	17.447	28.085	24.255	30.213	51.537	55.177	44.965	54.468	1.241	1.247	0.717	52.381	0.101	0.41	0.132	0.116	-0.366	0.078
ENI09208	2112	21.023	25.142	24.29	29.545	51.042	57.244	42.045	53.835	0.621	0.575	0.75	57.075	0.046	0.368	0.058	0.044	-0.372	0.088
ENI01826	2109	24.04	24.04	24.609	27.312	51.826	56.472	47.084	51.92	0.4	0.322	0.817	58.383	0.041	0.35	0.048	0.064	-0.407	0.084
ENI07502	2106	25.356	26.638	23.077	24.929	48.338	51.425	45.584	48.006	-0.058	-0.084	0.719	60.642	0.027	0.311	-0.021	0.026	-0.311	0.081
ENI01822	2106	24.217	27.066	23.077	25.641	51.282	57.692	47.436	48.718	0.386	0.358	0.766	59.692	0.031	0.326	0.022	0.033	-0.269	0.07
ENI10618	2088	19.971	17.816	24.569	37.644	54.789	59.339	42.816	62.213	1.376	1.388	0.733	52.777	0.08	0.472	0.204	0.095	-0.552	0.082
ENI00922	2088	22.989	24.425	25	27.586	52.347	58.621	45.833	52.586	0.413	0.3	0.823	60.393	0.027	0.352	0.04	0.037	-0.416	0.089
ENI10562	2058	20.262	22.595	22.886	34.257	52.43	56.56	43.586	57.143	0.863	0.959	0.806	56.52	0.062	0.434	0.155	0.061	-0.553	0.077
ENI05575	2052	16.374	27.924	23.83	31.871	52.973	57.749	45.468	55.702	0.503	0.665	0.762	55.925	0.056	0.387	0.097	0.056	-0.276	0.079
ENI09356	2040	22.941	24.559	22.647	29.853	49.461	54.706	41.176	52.5	0.606	0.627	0.735	59.863	0.039	0.375	0.071	0.037	-0.3	0.056
ENI09828	2028	20.71	18.787	26.923	33.58	54.783	58.728	45.118	60.503	0.759	0.673	0.77	55.736	0.053	0.404	0.124	0.059	-0.275	0.083
ENI08738	2010	27.463	23.134	23.433	25.97	55.871	62.985	55.224	49.403	0.483	0.642	0.773	59.595	0.04	0.327	0.036	0.053	-0.705	0.061
ENI07865	2010	23.284	25.373	27.164	24.179	49.701	52.388	45.373	51.343	0.169	0.252	0.786	59.965	0.04	0.318	0.001	0.05	-0.24	0.081
ENI09450	2001	14.843	23.838	24.888	36.432	56.822	57.721	51.424	61.319	1.755	1.51	0.816	48.356	0.126	0.479	0.236	0.186	-0.953	0.054
ENI05476	2001	15.592	21.139	25.487	37.781	56.672	62.519	44.228	63.268	1.417	1.364	0.747	53.98	0.087	0.478	0.21	0.113	-0.637	0.108
ENI04639	1998	21.171	23.123	23.874	31.832	49.9	52.553	41.441	55.706	0.67	0.762	0.734	57.603	0.046	0.4	0.096	0.046	-0.249	0.096
ENH98572	1998	23.574	28.228	24.925	23.273	46.897	49.85	42.643	48.198	-0.229	-0.022	0.737	59.129	0.041	0.303	-0.031	0.055	-0.256	0.098
ENH98584	1992	25	29.97	21.084	23.946	45.683	52.41	39.608	45.03	-0.249	-0.342	0.759	60.867	0.029	0.312	-0.023	0.029	-0.313	0.066
ENI08405	1980	16.515	18.636	26.97	37.879	60.202	62.879	52.879	64.848	1.663	1.62	0.777	51.319	0.103	0.48	0.234	0.146	-0.626	0.068
ENI03480	1974	23.404	24.924	23.252	28.419	50.912	55.775	45.289	51.672	0.6	0.54	0.802	60.71	0.035	0.349	0.048	0.051	-0.174	0.094
ENI01670	1971	25.114	29.224	22.374	23.288	50.583	60.883	45.205	45.662	-0.248	-0.157	0.875	59.121	0.036	0.298	-0.038	0.032	-0.284	0.073
ENH98779	1968	20.579	24.39	21.494	33.537	56.148	60.213	53.201	55.03	1.081	1.3	0.762	55.33	0.058	0.412	0.131	0.064	-0.806	0.047
ENI02193	1965	21.374	22.748	24.58	31.298	52.316	55.573	45.496	55.878	0.754	0.768	0.758	58.688	0.042	0.378	0.099	0.07	-0.252	0.069
ENI01685	1965	21.985	23.359	25.496	29.16	51.603	57.252	42.901	54.656	0.619	0.553	0.799	58.994	0.046	0.372	0.073	0.051	-0.228	0.081
ENH98790	1959	19.296	29.556	23.89	27.259	49.974	56.968	41.807	51.149	0.107	0.311	0.752	61.295	0.027	0.336	0.015	0.032	-0.224	0.069
ENI09935	1950	19.538	21.538	22.308	36.615	54.051	57.077	46.154	58.923	1.081	1.228	0.784	54.099	0.081	0.427	0.159	0.083	-0.266	0.076
ENI07130	1947	22.496	24.191	25.424	27.889	51.464	55.316	45.763	53.313	0.169	0.071	0.798	61.374	0.037	0.358	0.041	0.065	-0.306	0.086
ENI09360	1935	20	22.946	26.977	30.078	52.351	55.659	44.341	57.054	0.434	0.528	0.791	57.474	0.056	0.376	0.077	0.066	-0.16	0.095
ENH99271	1935	26.202	25.426	22.791	25.581	48.63	55.194	42.326	48.372	0.223	0.3	0.732	58.575	0.041	0.317	-0.006	0.043	-0.167	0.09
ENI05889	1932	16.304	17.391	23.137	43.168	55.072	54.814	44.099	66.304	2.326	2.266	0.782	45.683	0.188	0.548	0.321	0.237	-0.379	0.087
ENI10563	1860	24.839	26.613	22.581	25.968	48.28	53.226	43.065	48.548	-0.085	0.004	0.796	59.82	0.033	0.339	0.013	0.029	-0.276	0.087
ENI04845	1827	28.079	26.929	21.839	23.153	47.729	52.217	45.977	44.992	-0.254	-0.183	0.746	60.093	0.039	0.292	-0.044	0.044	-0.214	0.084
ENI11172	1815	21.983	21.653	26.612	29.752	53.499	56.694	47.438	56.364	0.598	0.457	0.762	60.519	0.036	0.373	0.075	0.051	-0.348	0.083
ENI03591	1812	23.841	27.152	23.675	25.331	49.227	54.47	44.205	49.007	0.26	0.366	0.744	60.015	0.038	0.33	0.005	0.044	-0.279	0.081
ENI05547	1806	22.591	24.585	24.252	28.571	52.215	55.15	48.671	52.824	0.363	0.469	0.761	59.458	0.037	0.343	0.041	0.037	-0.417	0.077
ENI00872	1797	19.866	18.364	32.721	29.048	53.534	56.093	42.738	61.77	0.982	0.924	0.798	57.58	0.059	0.402	0.114	0.072	-0.223	0.08
ENI00460	1797	23.372	26.21	21.87	28.548	49.527	53.422	44.741	50.417	0.17	0.349	0.739	59.913	0.034	0.339	0.028	0.029	-0.199	0.08
ENI00724	1782	24.242	23.401	18.013	34.343	50	53.872	43.771	52.357	0.527	0.639	0.765	54.74	0.057	0.394	0.095	0.072	-0.236	0.084
ENH99551	1779	22.934	25.295	21.417	30.354	50.309	56.324	42.833	51.771	0.416	0.41	0.767	59.276	0.043	0.365	0.064	0.041	-0.157	0.086
ENH98731	1779	23.777	27.656	25.126	23.44	48.679	55.649	41.821	48.567	0.094	0.028	0.714	59.983	0.033	0.317	-0.013	0.04	-0.205	0.091
ENI00051	1761	24.02	21.806	22.147	32.027	51.505	53.322	47.019	54.174	0.514	0.523	0.78	57.05	0.053	0.381	0.082	0.069	-0.356	0.092
ENI00069	1761	24.532	25.383	23.339	26.746	49.858	52.811	46.678	50.085	0.131	0.249	0.75	61.137	0.028	0.343	0.028	0.031	-0.325	0.094
ENI00410	1752	20.205	24.829	20.89	34.075	53.995	60.103	46.918	54.966	0.603	0.687	0.742	57.895	0.052	0.398	0.114	0.064	-0.23	0.072
ENH98717	1749	23.671	28.645	24.357	23.328	46.77	51.973	40.652	47.684	0.008	0.265	0.708	58.444	0.045	0.312	-0.011	0.06	-0.188	0.074
ENI03844	1731	27.903	27.903	22.704	21.49	49.336	59.792	44.021	44.194	-0.221	-0.067	0.77	58.212	0.046	0.284	-0.046	0.043	-0.252	0.061
ENH99237	1722	23.868	21.951	22.3	31.882	50	55.749	40.07	54.181	0.505	0.472	0.764	57.966	0.051	0.381	0.076	0.064	-0.322	0.073
ENI06661	1710	15.965	16.842	38.947	28.246	56.55	56.667	45.789	67.193	0.548	0.488	0.846	53.498	0.081	0.377	0.08	0.075	-0.23	0.081
ENI01372	1710	21.93	23.684	23.158	31.228	52.222	56.316	45.965	54.386	0.551	0.64	0.795	60.827	0.031	0.382	0.072	0.033	-0.478	0.084
ENH99317	1701	16.578	15.697	29.453	38.272	57.496	57.319	47.443	67.725	1.264	1.342	0.742	52.748	0.092	0.45	0.2	0.121	-0.264	0.071
ENH99178	1701	19.048	26.808	21.34	32.804	52.146	54.321	47.972	54.145	0.866	0.91	0.758	58.024	0.05	0.388	0.098	0.063	-0.587	0.074
ENI04527	1698	23.498	21.378	21.201	33.922	50.942	56.89	40.813	55.124	0.984	0.792	0.796	54.084	0.055	0.411	0.124	0.118	-0.251	0.087
ENI09245	1689	20.959	25.933	24.689	28.419	50.444	56.306	41.918	53.108	0.63	0.549	0.762	59.593	0.033	0.36	0.056	0.045	-0.141	0.089
ENI10690	1674	18.817	25.627	22.581	32.975	54.182	59.319	47.67	55.556	0.784	0.864	0.8	55.066	0.074	0.415	0.151	0.09	-0.368	0.066
ENI09000	1674	24.373	22.581	23.835	29.211	51.374	54.301	46.774	53.047	0.422	0.404	0.779	59.704	0.04	0.381	0.068	0.044	-0.892	0.056
ENI01478	1674	21.505	19.534	27.419	31.541	54.122	55.735	47.67	58.961	1.312	1.26	0.739	55.518	0.057	0.405	0.129	0.129	-0.334	0.099
ENI07790	1653	18.693	18.875	26.86	35.572	58.197	54.083	58.076	62.432	0.987	1.012	0.752	52.591	0.078	0.405	0.161	0.113	-0.333	0.033
ENI04263	1638	21.062	20.696	26.19	32.051	52.503	57.143	42.125	58.242	1.336	1.33	0.748	55.422	0.092	0.437	0.155	0.112	-0.45	0.081
ENI09042	1626	18.266	20.295	26.753	34.686	55.72	61.624	44.096	61.439	0.924	0.977	0.794	55.765	0.062	0.419	0.145	0.071	-0.078	0.07
ENI03535	1623	24.584	22.551	22.921	29.945	49.6	55.268	40.665	52.865	0.594	0.616	0.75	58.633	0.057	0.378	0.072	0.055	-0.164	0.081
ENI05050	1602	21.161	20.599	27.341	30.899	55.119	57.491	49.625	58.24	0.969	1.09	0.767	55.862	0.065	0.396	0.114	0.069	-0.395	0.069
ENI01665	1602	20.412	25.468	20.787	33.333	49.126	54.307	38.951	54.12	0.702	0.777	0.795	57.112	0.049	0.417	0.118	0.047	-0.252	0.09
ENI07935	1599	25.516	22.702	25.328	26.454	49.343	49.906	46.341	51.782	0.226	0.119	0.805	60.201	0.037	0.352	0.037	0.036	-0.507	0.051
ENI07550	1599	20.638	24.015	26.266	29.081	52.783	59.662	43.34	55.347	0.399	0.357	0.769	58.042	0.049	0.353	0.051	0.045	-0.213	0.092
ENI05523	1593	26.93	22.222	22.976	27.872	49.027	50.847	45.386	50.847	0.487	0.526	0.802	58.618	0.037	0.346	0.033	0.03	-0.348	0.072
ENI03427	1593	23.917	24.105	22.034	29.944	52.542	60.075	45.574	51.977	0.453	0.572	0.753	59.216	0.042	0.364	0.06	0.046	-0.28	0.079
ENI05364	1575	23.619	25.524	22.667	28.19	51.048	55.238	47.048	50.857	0.449	0.541	0.763	57.414	0.044	0.365	0.053	0.051	-0.621	0.067
ENI06499	1572	24.237	27.29	23.473	25	48.219	53.626	42.557	48.473	-0.223	-0.022	0.745	60.114	0.037	0.318	-0.009	0.039	-0.231	0.092
ENI06157	1539	19.883	21.832	25.731	32.554	53.021	55.75	45.029	58.285	0.514	0.561	0.777	57.602	0.059	0.413	0.136	0.062	-0.373	0.072
ENI01344	1533	21.135	25.832	25.049	27.984	50.62	56.36	42.466	53.033	0.563	0.538	0.779	59.447	0.042	0.353	0.045	0.038	0.074	0.098
ENH99798	1521	18.935	19.329	25.838	35.897	51.479	53.452	39.25	61.736	0.911	0.937	0.78	55.869	0.067	0.456	0.182	0.083	-0.345	0.099
ENI07979	1509	22.465	21.471	29.622	26.441	50.696	51.889	44.135	56.064	0.575	0.629	0.737	59.217	0.06	0.369	0.07	0.094	-0.353	0.072
ENI04122	1506	24.701	27.689	19.721	27.888	52.59	56.773	53.386	47.61	0.349	0.587	0.824	58.606	0.039	0.332	0.027	0.033	-0.677	0.056
ENI00242	1503	22.156	31.337	23.353	23.154	48.237	53.693	44.511	46.507	-0.269	-0.14	0.771	58.669	0.053	0.291	-0.049	0.062	-0.107	0.104
ENI01038	1500	23.8	22.8	20.6	32.8	50.8	54.8	44.2	53.4	0.81	0.826	0.738	60.179	0.055	0.391	0.096	0.067	-0.236	0.088
ENH99415	1488	25.806	23.387	25.202	25.605	51.075	57.46	44.96	50.806	0.404	0.412	0.864	60.064	0.038	0.338	0.026	0.03	-0.265	0.077
ENI01785	1482	21.053	15.385	25.911	37.652	56.883	61.134	45.951	63.563	1.074	1.196	0.821	51.759	0.099	0.423	0.166	0.089	0.058	0.065
ENH98836	1482	15.992	15.587	30.364	38.057	59.919	56.68	54.656	68.421	1.653	1.643	0.751	48.567	0.111	0.462	0.23	0.254	-0.33	0.047
ENI11154	1473	21.385	24.44	23.014	31.161	49.627	52.953	41.752	54.175	0.473	0.464	0.759	61.443	0.027	0.392	0.092	0.034	-0.309	0.084
ENI08384	1464	25.205	21.926	22.746	30.123	51.981	55.738	47.336	52.869	0.555	0.52	0.73	59.168	0.053	0.355	0.059	0.082	-0.089	0.068
ENI11094	1440	30	10.625	17.083	42.292	53.194	50.833	49.375	59.375	1.556	1.463	0.794	46.79	0.145	0.473	0.223	0.242	-0.46	0.052
ENI03385	1440	24.375	22.708	26.25	26.667	50.486	55.417	43.125	52.917	0.236	0.267	0.796	59.923	0.047	0.333	0.021	0.049	-0.138	0.109
ENI03100	1440	21.875	23.542	20	34.583	47.917	51.667	37.5	54.583	0.655	0.612	0.742	56.575	0.064	0.423	0.127	0.07	-0.178	0.106
ENI00313	1410	20	27.021	20.213	32.766	52.624	58.511	46.383	52.979	0.895	1.016	0.791	55.725	0.079	0.406	0.131	0.079	-0.261	0.079
ENI05377	1401	25.91	25.054	20.128	28.908	54.176	56.103	57.388	49.036	0.233	0.508	0.783	59.458	0.054	0.333	0.032	0.058	-0.8	0.071
ENI01313	1395	17.204	23.656	21.935	37.204	54.624	57.634	47.097	59.14	1.154	1.421	0.792	53.053	0.078	0.44	0.18	0.067	-0.178	0.082
ENI08810	1386	23.81	23.377	20.346	32.468	52.092	51.948	51.515	52.814	0.888	0.77	0.776	56.387	0.09	0.385	0.096	0.137	-0.462	0.069
ENI03866	1368	24.561	26.096	20.395	28.947	51.389	55.702	49.123	49.342	0.605	0.769	0.771	58.789	0.047	0.365	0.062	0.047	-0.481	0.053
ENI00967	1368	20.395	26.754	27.412	25.439	48.83	50.877	42.763	52.851	0.249	0.193	0.766	59.195	0.047	0.339	0.019	0.043	-0.244	0.097
ENI02700	1323	24.036	21.995	25.397	28.571	49.584	52.608	42.177	53.968	0.564	0.461	0.776	60.095	0.06	0.362	0.052	0.067	-0.604	0.064
ENI09777	1269	15.13	26.478	30.733	27.66	53.507	56.028	46.099	58.392	0.409	0.486	0.81	57.981	0.062	0.362	0.066	0.064	-0.136	0.076
ENI04650	1221	26.29	23.587	19.902	30.221	51.106	57.002	46.192	50.123	0.83	0.92	0.762	57.535	0.068	0.399	0.091	0.066	-0.775	0.049
ENI00485	1221	26.29	21.376	24.079	28.256	49.55	47.666	48.649	52.334	0.078	0.168	0.75	58.033	0.069	0.335	0.018	0.081	-0.445	0.044
ENH99866	1206	20.647	19.403	22.886	37.065	52.985	56.219	42.786	59.95	1.482	1.542	0.794	52.348	0.08	0.459	0.196	0.093	-0.269	0.095
ENI10880	1194	19.095	25.126	24.623	31.156	62.395	68.593	62.814	55.779	1.716	1.249	0.79	51.321	0.072	0.395	0.12	0.214	-1.135	0.073
ENI00800	1188	26.768	22.98	19.949	30.303	51.599	55.303	49.242	50.253	0.737	0.773	0.777	57.746	0.071	0.369	0.071	0.085	-0.314	0.058
ENI03945	1155	24.156	22.338	24.156	29.351	50.216	54.286	42.857	53.506	0.785	0.873	0.778	57.62	0.076	0.388	0.085	0.087	-0.409	0.104
ENI01010	1155	24.416	30.909	21.039	23.636	47.013	52.468	43.896	44.675	-0.028	0.013	0.84	56.713	0.076	0.292	-0.048	0.073	-0.303	0.078
ENI08492	1146	30.105	23.037	23.298	23.56	48.08	53.403	43.979	46.859	0.155	0.077	0.764	60.743	0.045	0.32	-0.024	0.041	-0.55	0.06
ENI08700	1128	23.138	25.266	26.064	25.532	50.443	56.117	43.617	51.596	0.099	0.147	0.824	60.367	0.06	0.314	-0.009	0.067	-0.046	0.075
ENI02678	969	18.885	29.412	21.672	30.031	53.664	55.728	53.56	51.703	0.617	0.846	0.784	56.499	0.07	0.359	0.057	0.141	-0.494	0.071
ENI03681	912	23.355	11.842	23.355	41.447	55.811	56.25	46.382	64.803	2.012	2.132	0.786	49.767	0.114	0.525	0.286	0.187	-0.763	0.076
ENI07189	621	27.053	23.671	26.57	22.705	51.691	57.005	48.792	49.275	0.604	0.504	0.789	55.143	0.065	0.32	-0.016	0.192	-0.65	0.049
ENH99078	621	21.256	23.188	27.053	28.502	51.53	53.623	45.411	55.556	0.716	0.711	0.797	64.286	0.066	0.408	0.115	0.152	-1.023	0.049
ENH98963	621	34.3	22.222	25.604	17.874	48.148	59.42	41.546	43.478	-0.412	-0.369	0.763	57.24	0.08	0.26	-0.099	0.155	-0.524	0.063
ENH99055	603	21.891	24.378	25.871	27.861	51.078	51.244	48.259	53.731	0.09	0.192	0.79	57.831	0.075	0.373	0.063	0.227	-0.966	0.065
ENI00340	582	22.165	15.464	23.196	39.175	58.591	64.433	48.969	62.371	1.509	1.424	0.761	49.761	0.116	0.479	0.234	0.185	-0.621	0.036
ENI03065	570	20	35.263	30.526	14.211	49.825	65.263	39.474	44.737	-0.622	0.06	0.725	54.527	0.133	0.314	-0.047	0.254	-0.683	0.032
ENI00590	519	23.121	29.48	26.59	20.809	52.023	56.069	52.601	47.399	0.054	0.159	0.759	53.321	0.093	0.316	-0.011	0.141	-0.753	0.035
ENH98549	444	16.892	22.973	27.703	32.432	52.477	50	47.297	60.135	1.019	1.012	0.767	44.956	0.077	0.438	0.161	0.339	-1.035	0.041
