# Supplementary material for: Composition and Codon Usage Pattern Results in Divergence of the Zinc Binuclear Cluster (Zn(II)2Cys6) Sequences among Ascomycetes Plant Pathogenic Fungi
Source: J Fungi (Basel). 2022 Oct 27;8(11):1134. doi: 10.3390/jof8111134 (PMC9694491; doi:10.3390/jof8111134)
Supplement: Supplementary file 1 [file jof-08-01134-s001.zip › Table S4.xlsx]

## Sheet: Bipolaris_oryzae
Table S4: The composition and various codon usage bias parameters of 177 Zn(II)2Cys6 sequences from B. oryzae
Header	Length	%A(3)	%T(3)	%G(3)	%C(3)	%GC(all)	%GC(1)	%GC(2)	%GC(3)	COUSIN_18	COUSIN_59	CAI	ENC	SCUO	FOP	CBI	ICDI	GRAVY	AROMA
EUC41610	9258	23.04	23.655	26.669	26.636	52.247	57.291	46.144	53.305	0.257	0.291	0.8	59.124	0.017	0.34	0.032	0.019	-0.363	0.068
EUC45560	3981	20.723	18.689	28.335	32.253	52.047	56.518	39.035	60.588	1.221	1.3	0.767	54.625	0.078	0.463	0.191	0.085	-0.533	0.081
EUC51424	3705	17.409	19.757	26.478	36.356	53.819	57.976	40.648	62.834	1.369	1.446	0.778	53.257	0.07	0.467	0.201	0.083	-0.389	0.077
EUC43131	3426	25.919	26.795	23.555	23.73	51.372	59.807	47.023	47.285	0.156	0.1	0.816	57.523	0.035	0.32	-0.011	0.033	-0.6	0.089
EUC42555	3381	17.657	21.029	23.78	37.533	56.078	59.006	47.915	61.313	1.691	1.672	0.75	54.004	0.077	0.468	0.214	0.098	-0.71	0.074
EUC40200	3258	20.81	19.061	24.954	35.175	53.653	55.709	45.12	60.129	0.867	0.937	0.734	56.222	0.055	0.429	0.147	0.064	-0.581	0.082
EUC45041	3156	18.916	19.962	25.095	36.027	56.02	59.506	47.433	61.122	1.137	1.187	0.756	52.98	0.075	0.427	0.159	0.121	-0.515	0.085
EUC49763	3039	19.447	23.593	24.087	32.873	53.472	56.17	47.285	56.96	0.907	0.863	0.83	54.751	0.061	0.401	0.121	0.074	-0.431	0.075
EUC45651	3018	19.583	24.254	24.751	31.412	53.91	56.163	49.404	56.163	0.477	0.467	0.756	58.508	0.038	0.382	0.092	0.049	-0.508	0.069
EUC43598	3006	14.471	21.956	23.253	40.319	56.62	58.882	47.405	63.573	1.657	1.75	0.728	47.1	0.116	0.494	0.257	0.135	-0.516	0.076
EUC50847	2922	14.887	19.199	24.025	41.889	56.194	56.776	45.893	65.914	1.476	1.578	0.774	46.485	0.101	0.504	0.259	0.127	-0.529	0.077
EUC49355	2907	23.22	28.689	22.188	25.903	50.224	56.966	45.614	48.091	0.064	0.11	0.79	58.985	0.035	0.314	-0.013	0.051	-0.387	0.085
EUC50639	2883	21.124	21.124	26.847	30.905	54.353	59.209	46.098	57.752	0.884	0.721	0.751	56.994	0.052	0.379	0.087	0.086	-0.429	0.069
EUC46288	2814	27.719	23.774	20.896	27.612	50.711	55.544	48.081	48.507	0.102	0.16	0.802	58.948	0.03	0.33	0.014	0.029	-0.496	0.072
EUC50179	2811	21.451	23.159	22.625	32.764	52.899	57.951	45.358	55.39	0.751	0.849	0.761	55.347	0.055	0.392	0.105	0.059	-0.45	0.059
EUC50669	2784	18.642	22.845	26.509	32.004	54.31	61.638	42.78	58.513	0.967	1.04	0.758	55.787	0.052	0.423	0.135	0.053	-0.43	0.064
EUC44315	2778	21.058	21.274	24.406	33.261	54.248	58.855	46.22	57.667	1.254	1.288	0.756	55.583	0.05	0.427	0.148	0.059	-0.537	0.079
EUC41686	2742	22.429	25.055	23.414	29.103	52.443	55.361	49.453	52.516	0.65	0.57	0.759	58.684	0.036	0.352	0.049	0.038	-0.495	0.091
EUC42139	2736	18.531	19.298	22.368	39.803	53.18	54.496	42.873	62.171	1.38	1.542	0.763	51.754	0.078	0.491	0.235	0.087	-0.471	0.081
EUC50672	2730	20.44	22.308	23.626	33.626	53.48	55.495	47.692	57.253	0.821	0.934	0.779	56.929	0.045	0.411	0.132	0.054	-0.572	0.072
EUC50624	2718	18.653	21.082	26.932	33.333	54.231	55.298	47.13	60.265	1.297	1.347	0.798	56.529	0.064	0.444	0.171	0.079	-0.51	0.077
EUC50061	2712	22.124	21.571	19.801	36.504	52.397	54.978	45.907	56.305	1.045	1.118	0.768	57.178	0.051	0.429	0.15	0.064	-0.49	0.081
EUC48890	2712	20.465	23.009	27.102	29.425	54.204	60.288	45.796	56.527	1.054	1.021	0.785	55.791	0.058	0.386	0.1	0.092	-0.349	0.064
EUC45372	2700	19.333	19.667	22.667	38.333	54.481	55.889	46.556	61	1.226	1.369	0.767	54.022	0.059	0.47	0.214	0.065	-0.469	0.081
EUC40588	2700	21.556	23.444	24.667	30.333	52.259	56.222	45.556	55	0.837	0.844	0.726	58.418	0.043	0.382	0.09	0.073	-0.384	0.075
EUC41902	2658	24.041	21.67	24.831	29.458	51.43	54.063	45.937	54.289	0.657	0.69	0.733	57.766	0.044	0.378	0.078	0.045	-0.414	0.072
EUC48842	2634	19.704	24.487	22.096	33.713	53.189	57.631	46.128	55.809	1.031	1.104	0.757	54.931	0.06	0.409	0.133	0.065	-0.353	0.074
EUC50436	2631	16.192	22.463	25.314	36.032	54.922	56.556	46.864	61.345	1.52	1.493	0.768	53.751	0.083	0.446	0.182	0.122	-0.487	0.09
EUC43712	2628	21.804	23.288	20.548	34.361	53.425	57.078	48.288	54.909	0.951	1.063	0.754	56.049	0.058	0.411	0.138	0.059	-0.353	0.072
EUC42011	2613	18.944	22.618	27.44	30.999	53.349	56.028	45.58	58.439	0.849	0.883	0.733	57.48	0.043	0.401	0.102	0.06	-0.499	0.091
EUC49135	2583	21.37	21.022	21.835	35.772	53.968	58.653	45.645	57.607	1.035	1.126	0.751	55.574	0.047	0.431	0.155	0.056	-0.482	0.085
EUC43499	2556	23.357	20.305	28.873	27.465	55.047	61.854	46.948	56.338	1.124	1.35	0.745	53.527	0.065	0.422	0.123	0.09	-1.258	0.049
EUC42905	2511	26.165	22.939	22.581	28.315	49.701	53.883	44.325	50.896	0.38	0.422	0.748	58.556	0.043	0.348	0.028	0.048	-0.459	0.071
EUC41800	2499	7.923	18.848	26.411	46.819	56.423	52.821	43.217	73.229	2.694	2.636	0.786	42.048	0.229	0.603	0.4	0.309	-0.529	0.091
EUC46990	2493	24.789	27.798	23.947	23.466	50.381	55.716	48.014	47.413	-0.022	0.129	0.755	60.074	0.026	0.309	-0.008	0.037	-0.46	0.057
EUC43435	2484	21.981	25.242	23.792	28.986	49.799	53.261	43.357	52.778	0.43	0.524	0.773	57.595	0.039	0.352	0.041	0.05	-0.261	0.076
EUC43954	2460	17.927	17.561	25.854	38.659	54.187	54.146	43.902	64.512	1.598	1.61	0.802	52.171	0.085	0.479	0.216	0.11	-0.506	0.09
EUC43355	2457	24.908	29.182	22.466	23.443	47.782	53.358	44.078	45.91	-0.357	-0.263	0.759	58.957	0.04	0.29	-0.041	0.05	-0.34	0.073
EUC43145	2448	18.382	22.181	28.064	31.373	54.575	58.333	45.956	59.436	1.106	1.097	0.761	55.897	0.057	0.416	0.139	0.08	-0.426	0.074
EUC48870	2436	23.892	20.074	24.261	31.773	53.654	58.005	46.921	56.034	0.982	0.92	0.774	55.715	0.068	0.391	0.103	0.095	-0.352	0.079
EUC40351	2436	26.108	24.261	21.059	28.571	50.369	56.404	45.074	49.631	0.241	0.332	0.787	57.428	0.043	0.34	0.026	0.043	-0.402	0.079
EUC47472	2427	18.294	24.969	28.183	28.554	53.894	57.108	47.837	56.737	0.491	0.434	0.761	59.724	0.033	0.38	0.082	0.041	-0.421	0.092
EUC44180	2427	21.014	22.497	27.441	29.048	52.163	55.006	44.994	56.489	0.7	0.709	0.748	56.352	0.057	0.382	0.09	0.063	-0.413	0.08
EUC41947	2400	17.75	20.625	23.875	37.75	53.75	54.375	45.25	61.625	1.385	1.382	0.768	52.715	0.07	0.451	0.181	0.081	-0.443	0.085
EUC41784	2397	22.653	29.036	22.278	26.033	48.894	54.693	43.68	48.31	-0.187	-0.148	0.781	60	0.029	0.325	-0.003	0.034	-0.459	0.074
EUC48847	2394	24.687	17.419	24.687	33.208	53.049	55.263	45.99	57.895	0.852	1.005	0.763	56.586	0.053	0.408	0.124	0.07	-0.506	0.075
EUC47773	2379	15.385	18.789	25.599	40.227	55.696	56.242	45.019	65.826	1.524	1.578	0.793	50.327	0.101	0.486	0.243	0.113	-0.399	0.087
EUC42663	2370	20.886	21.646	25.823	31.646	54.135	56.456	48.481	57.468	1.385	1.354	0.77	54.862	0.082	0.419	0.147	0.105	-0.346	0.082
EUC46456	2361	20.584	23.126	28.463	27.827	51.97	55.781	43.837	56.29	0.374	0.382	0.783	57.001	0.047	0.369	0.061	0.052	-0.572	0.056
EUC43953	2358	20.356	18.702	24.936	36.005	55.259	55.598	49.237	60.941	1.245	1.307	0.782	55.858	0.057	0.438	0.176	0.071	-0.485	0.099
EUC40288	2355	23.057	26.879	21.146	28.917	50.87	57.07	45.478	50.064	0.096	0.257	0.769	58.31	0.035	0.345	0.03	0.037	-0.393	0.071
EUC51215	2352	22.194	25	26.148	26.658	50.383	55.357	42.985	52.806	0.521	0.469	0.739	59.834	0.03	0.358	0.045	0.034	-0.273	0.078
EUC45141	2349	25.415	24.904	25.67	24.01	50.277	55.556	45.594	49.681	-0.136	-0.087	0.778	60.693	0.024	0.316	-0.01	0.023	-0.436	0.073
EUC40213	2346	24.68	24.808	24.425	26.087	52.217	57.033	49.105	50.512	0.515	0.473	0.744	56.745	0.047	0.326	0.018	0.049	-0.376	0.067
EUC48518	2328	15.979	22.036	23.969	38.015	57.259	62.5	47.294	61.985	1.515	1.601	0.747	53.905	0.076	0.472	0.209	0.086	-0.578	0.098
EUC41949	2328	20.619	24.613	24.098	30.67	53.093	55.928	48.582	54.768	0.756	0.644	0.759	59.876	0.038	0.364	0.07	0.048	-0.339	0.086
EUC47715	2319	24.45	26.261	23.415	25.873	47.348	51.1	41.656	49.288	0.044	0.263	0.779	58.552	0.037	0.345	0.013	0.047	-0.258	0.085
EUC44195	2298	22.846	27.807	21.671	27.676	51.262	58.616	45.822	49.347	0.013	0.132	0.734	59.168	0.035	0.337	0.021	0.04	-0.432	0.084
EUC45733	2280	12.895	16.711	24.868	45.526	60.57	63.684	47.632	70.395	2.076	2.377	0.761	44.689	0.15	0.538	0.324	0.152	-0.399	0.062
EUC42269	2277	18.709	25.296	25.033	30.962	53.931	60.606	45.191	55.995	0.694	0.719	0.754	58.376	0.036	0.384	0.097	0.038	-0.285	0.063
EUC44016	2262	19.761	21.22	23.342	35.676	52.431	54.377	43.899	59.019	1.012	1.02	0.754	55.788	0.061	0.437	0.151	0.07	-0.716	0.1
EUC40902	2250	25.333	24.667	22.933	27.067	50.8	54.667	47.733	50	0.204	0.192	0.745	57.44	0.05	0.331	0.012	0.047	-0.505	0.08
EUC40281	2244	22.861	24.866	24.198	28.075	50.089	54.144	43.85	52.273	0.493	0.602	0.758	59.638	0.033	0.351	0.039	0.037	-0.218	0.083
EUC45780	2238	16.622	23.995	22.252	37.131	55.496	58.579	48.525	59.383	1.514	1.372	0.724	53.886	0.073	0.452	0.203	0.106	-0.259	0.068
EUC45379	2229	20.188	20.188	25.437	34.186	52.804	56.393	42.396	59.623	0.767	0.817	0.816	57.065	0.046	0.414	0.131	0.051	-0.481	0.084
EUC45419	2226	21.294	21.698	28.167	28.841	53.19	54.717	47.844	57.008	0.464	0.441	0.745	60.599	0.026	0.349	0.052	0.033	-0.186	0.08
EUC47710	2205	22.585	22.993	23.265	31.156	52.608	54.966	48.435	54.422	1.045	0.902	0.843	54.505	0.086	0.377	0.087	0.134	-0.364	0.086
EUC42980	2205	28.707	26.259	22.449	22.585	46.848	53.061	42.449	45.034	-0.322	-0.333	0.725	58.871	0.033	0.304	-0.038	0.037	-0.458	0.08
EUC50171	2202	19.074	20.981	28.338	31.608	52.134	55.586	40.872	59.946	0.721	0.625	0.798	57.376	0.044	0.398	0.101	0.078	-0.362	0.078
EUC41104	2199	25.512	23.874	24.557	26.057	48.204	52.524	41.473	50.614	0.184	0.284	0.738	59.159	0.037	0.332	0.01	0.038	-0.438	0.082
EUC44501	2196	20.355	23.497	23.087	33.06	54.508	60.519	46.858	56.148	0.744	0.821	0.754	58.137	0.041	0.404	0.117	0.051	-0.558	0.059
EUC44774	2193	19.562	26.539	25.034	28.865	51.117	54.172	45.28	53.899	0.576	0.593	0.799	57.561	0.043	0.376	0.079	0.045	-0.342	0.084
EUC40872	2190	25.205	20.685	22.055	32.055	52.648	55.342	48.493	54.11	1.042	0.988	0.757	53.939	0.06	0.39	0.104	0.068	-0.476	0.064
EUC51198	2184	22.253	21.429	26.511	29.808	52.427	56.044	44.918	56.319	0.481	0.631	0.748	56.275	0.065	0.372	0.077	0.096	-0.338	0.058
EUC46641	2178	22.865	20.937	25.895	30.303	52.25	56.749	43.802	56.198	0.692	0.821	0.757	58.157	0.035	0.379	0.089	0.036	-0.265	0.069
EUC46478	2172	22.514	27.486	22.928	27.072	52.256	58.425	48.343	50	0.344	0.384	0.764	58.686	0.037	0.331	0.022	0.046	-0.406	0.075
EUC45753	2166	25.485	25.208	24.931	24.377	49.677	54.848	44.875	49.307	-0.176	-0.15	0.814	60.474	0.03	0.312	-0.015	0.035	-0.276	0.082
EUC47606	2157	20.862	19.193	26.843	33.102	54.474	58.136	45.341	59.944	1.263	1.31	0.818	53.221	0.073	0.419	0.142	0.091	-0.491	0.081
EUC49665	2151	22.176	26.36	23.013	28.452	50.488	54.951	45.049	51.464	0.222	0.28	0.765	59.373	0.036	0.331	0.022	0.04	-0.191	0.059
EUC51416	2142	20.588	22.269	21.849	35.294	53.268	55.882	46.779	57.143	0.98	1.082	0.757	54.528	0.071	0.418	0.159	0.073	-0.153	0.072
EUC49619	2139	23.703	28.191	20.056	28.05	50.21	58.205	44.32	48.107	0.08	0.104	0.764	56.358	0.062	0.32	0	0.08	-0.248	0.076
EUC46899	2133	18.284	24.895	29.114	27.707	52.743	54.43	46.976	56.821	0.62	0.487	0.774	57.975	0.062	0.372	0.074	0.096	-0.372	0.09
EUC44628	2130	28.31	21.972	25.211	24.507	52.254	60.563	46.479	49.718	0.381	0.358	0.732	58.405	0.038	0.341	0.022	0.052	-0.873	0.066
EUC45583	2118	21.813	25.071	23.796	29.32	50.897	57.082	42.493	53.116	0.634	0.81	0.799	58.714	0.039	0.376	0.071	0.033	-0.382	0.088
EUC42053	2118	10.907	15.297	27.762	46.034	60.246	59.207	47.734	73.796	2.334	2.465	0.748	40.521	0.188	0.587	0.388	0.229	-0.487	0.092
EUC48098	2115	15.887	28.085	24.539	31.489	52.293	55.745	45.106	56.028	1.273	1.181	0.807	50.824	0.112	0.431	0.163	0.149	-0.361	0.078
EUC48338	2112	21.449	25.142	25.994	27.415	52.367	57.812	45.881	53.409	0.389	0.181	0.737	60.246	0.031	0.356	0.047	0.051	-0.415	0.083
EUC50478	2106	24.929	24.929	23.789	26.353	49.003	54.701	42.165	50.142	0.263	0.278	0.754	56.483	0.042	0.353	0.039	0.042	-0.361	0.096
EUC39883	2106	24.786	26.496	22.65	26.068	48.955	52.137	46.011	48.718	-0.07	0.032	0.749	60.754	0.026	0.32	-0.006	0.026	-0.334	0.081
EUC51043	2103	22.967	26.248	22.967	27.817	50.832	54.779	46.933	50.785	0.406	0.396	0.756	59.767	0.035	0.345	0.037	0.051	-0.314	0.077
EUC40259	2100	21.429	29.571	20.143	28.857	48.714	54.143	43	49	0.431	0.464	0.748	58.032	0.038	0.356	0.037	0.036	-0.364	0.084
EUC49514	2094	23.782	24.355	25.215	26.648	52.149	58.596	45.989	51.862	0.221	0.153	0.738	57.982	0.041	0.343	0.036	0.05	-0.393	0.08
EUC50614	2088	21.983	19.253	22.414	36.351	53.113	58.477	42.098	58.764	1.31	1.311	0.745	52.808	0.076	0.458	0.18	0.097	-0.564	0.082
EUC49616	2088	25	25.718	25.144	24.138	49.856	55.891	44.397	49.282	-0.162	-0.177	0.804	59.797	0.038	0.312	-0.022	0.051	-0.323	0.086
EUC39989	2082	20.461	26.801	24.784	27.954	49.52	54.035	41.787	52.738	0.267	0.31	0.774	58.709	0.035	0.356	0.039	0.042	-0.321	0.087
EUC48549	2061	19.651	23.581	21.543	35.226	53.566	59.534	44.396	56.769	1.019	1.253	0.858	54.184	0.064	0.446	0.164	0.07	-0.741	0.067
EUC40107	2058	24.927	26.822	25.656	22.595	49.271	55.831	43.732	48.251	-0.054	-0.016	0.749	59.871	0.033	0.32	-0.01	0.044	-0.398	0.095
EUC45961	2052	19.152	26.462	22.807	31.579	51.901	56.14	45.175	54.386	0.444	0.576	0.758	57.172	0.046	0.373	0.076	0.049	-0.289	0.081
EUC49370	2040	22.206	24.559	25	28.235	49.951	55.588	41.029	53.235	0.598	0.564	0.747	60.876	0.03	0.369	0.062	0.029	-0.334	0.053
EUC41081	2037	20.471	25.331	24.448	29.75	52.823	59.205	45.066	54.197	0.458	0.493	0.776	59.788	0.036	0.369	0.068	0.037	-0.226	0.088
EUC47724	2034	18.289	19.322	28.024	34.366	55.506	58.997	45.133	62.389	0.731	0.615	0.744	54.315	0.06	0.408	0.129	0.075	-0.29	0.083
EUC48851	2028	16.124	24.112	23.521	36.243	56.46	58.284	51.331	59.763	1.578	1.33	0.798	48.964	0.111	0.464	0.214	0.17	-0.955	0.053
EUC48162	1998	21.171	23.123	24.024	31.682	50.05	52.853	41.592	55.706	0.436	0.533	0.715	58.128	0.037	0.391	0.083	0.035	-0.243	0.095
EUC45539	1998	27.027	22.523	24.174	26.276	55.956	62.763	54.655	50.45	0.333	0.616	0.753	58.683	0.048	0.328	0.034	0.067	-0.682	0.063
EUC41429	1998	13.514	16.967	24.775	44.745	56.907	56.456	44.745	69.52	1.929	2.029	0.754	51.486	0.123	0.523	0.294	0.151	-0.204	0.083
EUC46996	1992	23.193	24.398	25.301	27.108	50.1	52.56	45.331	52.41	0.456	0.422	0.786	59.532	0.035	0.352	0.043	0.037	-0.305	0.084
EUC47312	1974	22.036	23.86	24.316	29.787	51.722	56.383	44.681	54.103	0.671	0.639	0.768	59.441	0.041	0.373	0.084	0.054	-0.156	0.094
EUC41362	1968	20.579	24.39	21.341	33.689	56.148	60.366	53.049	55.03	0.982	1.165	0.78	54.537	0.064	0.415	0.135	0.077	-0.806	0.047
EUC44344	1965	21.832	21.527	23.969	32.672	52.417	55.42	45.191	56.641	0.97	0.901	0.739	57.409	0.048	0.393	0.118	0.071	-0.268	0.067
EUC49218	1959	20.98	29.709	21.286	28.025	49.107	55.896	42.113	49.311	0.136	0.338	0.759	60.785	0.031	0.334	0.011	0.033	-0.206	0.071
EUC41246	1950	19.385	18.769	23.692	38.154	54.974	57.077	46	61.846	1.142	1.223	0.779	52.768	0.089	0.446	0.186	0.103	-0.272	0.076
EUC39970	1935	24.341	28.992	24.186	22.481	48.579	56.124	42.946	46.667	-0.363	-0.232	0.718	59.438	0.038	0.287	-0.047	0.046	-0.166	0.085
EUC43097	1932	17.081	17.857	22.671	42.391	54.71	54.969	44.099	65.062	2.231	2.201	0.744	46.375	0.185	0.538	0.306	0.232	-0.367	0.087
EUC43749	1884	22.93	24.204	25.637	27.229	51.221	55.096	45.701	52.866	0.517	0.375	0.761	59.753	0.045	0.362	0.049	0.078	-0.35	0.083
EUC50671	1875	26.08	23.52	23.2	27.2	48.853	52.96	43.2	50.4	0.126	0.121	0.793	59.407	0.036	0.355	0.043	0.051	-0.218	0.077
EUC44589	1875	16.64	21.6	26.4	35.36	58.24	62.24	50.72	61.76	1.457	1.434	0.747	50.656	0.095	0.461	0.199	0.133	-0.684	0.074
EUC42006	1827	27.422	26.273	22.66	23.645	48.933	53.366	47.126	46.305	-0.169	-0.182	0.761	58.884	0.046	0.299	-0.026	0.044	-0.215	0.081
EUC40952	1797	20.701	17.529	32.053	29.716	53.478	55.927	42.738	61.77	0.845	0.871	0.793	57.2	0.059	0.406	0.119	0.059	-0.234	0.08
EUC41474	1794	22.575	30.435	23.077	23.913	49.052	55.184	44.983	46.99	-0.236	-0.119	0.765	57.427	0.052	0.305	-0.026	0.055	-0.137	0.097
EUC45934	1785	23.529	24.538	23.529	28.403	51.597	54.454	48.403	51.933	0.176	0.28	0.835	59.031	0.043	0.338	0.034	0.048	-0.408	0.076
EUC40088	1767	24.788	24.618	20.034	30.56	49.915	56.027	43.124	50.594	0.473	0.497	0.747	59.39	0.046	0.364	0.06	0.038	-0.22	0.085
EUC49845	1764	22.449	23.81	25.34	28.401	51.077	52.721	46.769	53.741	0.364	0.427	0.753	59.154	0.042	0.37	0.066	0.044	-0.371	0.094
EUC49863	1764	24.15	22.789	22.109	30.952	51.134	53.912	46.429	53.061	0.393	0.398	0.812	58.088	0.056	0.369	0.064	0.075	-0.362	0.092
EUC45246	1755	20.513	23.59	21.538	34.359	54.473	61.709	45.812	55.897	0.859	0.976	0.765	57.79	0.058	0.403	0.123	0.074	-0.146	0.07
EUC41083	1755	19.145	25.47	27.009	28.376	50.541	54.872	41.368	55.385	0.738	0.783	0.744	58.719	0.056	0.385	0.083	0.067	-0.265	0.094
EUC45619	1743	18.933	22.719	25.99	32.358	52.094	56.11	41.824	58.348	1.12	1.018	0.738	58.779	0.053	0.408	0.126	0.069	-0.187	0.084
EUC44549	1737	24.18	23.489	23.316	29.016	49.338	55.786	39.896	52.332	0.244	0.22	0.74	60.2	0.038	0.35	0.031	0.039	-0.341	0.074
EUC40205	1713	15.937	18.564	38.004	27.496	56.451	57.093	46.76	65.499	0.689	0.486	0.744	56.157	0.068	0.38	0.086	0.071	-0.229	0.079
EUC40195	1707	20.738	28.822	23.199	27.241	48.975	52.197	44.288	50.439	-0.025	0.074	0.79	59.569	0.051	0.338	0.022	0.07	-0.165	0.086
EUC40001	1707	22.496	22.32	21.09	34.095	51.084	56.766	41.301	55.185	0.768	0.84	0.765	57.12	0.043	0.411	0.125	0.049	-0.254	0.085
EUC46499	1701	20.988	24.515	20.811	33.686	52.205	54.497	47.619	54.497	1.011	1.163	0.791	57.008	0.057	0.403	0.119	0.05	-0.57	0.078
EUC46367	1701	22.046	22.575	22.575	32.804	52.969	57.319	46.208	55.379	0.682	0.734	0.815	59.815	0.039	0.394	0.094	0.046	-0.486	0.083
EUC50542	1674	18.638	25.09	23.477	32.796	54.54	59.14	48.208	56.272	0.966	1.084	0.764	56.059	0.067	0.421	0.161	0.082	-0.358	0.065
EUC49443	1674	22.581	18.817	26.703	31.9	53.943	55.556	47.67	58.602	1.21	1.19	0.799	57.108	0.061	0.405	0.129	0.091	-0.342	0.099
EUC45170	1641	19.013	19.561	26.508	34.918	57.892	54.296	57.952	61.426	0.766	0.704	0.748	54.203	0.071	0.393	0.141	0.082	-0.342	0.035
EUC49555	1638	19.963	19.78	27.289	32.967	52.93	56.593	41.941	60.256	1.247	1.205	0.767	55.868	0.083	0.441	0.16	0.1	-0.454	0.081
EUC51046	1626	20.48	23.432	22.509	33.579	53.567	60.517	44.096	56.089	0.914	1.036	0.776	56.827	0.041	0.406	0.126	0.052	-0.055	0.074
EUC44657	1626	20.664	17.712	25.092	36.531	54.92	57.934	45.203	61.624	0.679	0.982	0.755	53.87	0.079	0.427	0.157	0.083	-0.28	0.072
EUC42188	1611	23.65	20.484	22.16	33.706	52.824	57.728	44.879	55.866	0.949	0.949	0.769	58.419	0.045	0.401	0.111	0.057	-0.285	0.082
EUC44284	1605	21.682	23.364	25.234	29.72	52.586	59.065	43.738	54.953	0.484	0.517	0.725	58.081	0.05	0.353	0.051	0.055	-0.206	0.092
EUC49890	1596	25	22.368	21.429	31.203	52.569	58.647	46.429	52.632	0.721	0.82	0.805	58.781	0.046	0.373	0.076	0.045	-0.366	0.077
EUC44986	1587	22.684	18.715	26.276	32.325	55.451	58.412	49.338	58.601	1.059	1.08	0.747	55.133	0.076	0.404	0.126	0.101	-0.394	0.068
EUC43320	1569	22.562	21.797	20.268	35.373	50.924	54.493	42.639	55.641	0.8	0.987	0.727	56.082	0.053	0.429	0.15	0.061	-0.284	0.084
EUC48161	1563	21.689	19.962	25.336	33.013	51.376	54.894	40.883	58.349	0.744	0.727	0.868	57.415	0.065	0.407	0.119	0.085	-0.267	0.083
EUC44860	1542	19.066	23.735	24.514	32.685	52.659	55.642	45.136	57.198	0.579	0.549	0.753	57.272	0.064	0.407	0.132	0.069	-0.314	0.07
EUC46612	1533	28.571	11.742	18.591	41.096	53.098	50.294	49.315	59.687	1.355	1.298	0.81	47.203	0.15	0.48	0.232	0.187	-0.514	0.049
EUC48225	1530	21.765	26.078	24.706	27.451	51.176	55.49	45.882	52.157	0.817	0.822	0.791	57.856	0.069	0.376	0.064	0.069	-0.628	0.069
EUC46343	1524	21.063	26.772	24.803	27.362	50.066	55.512	42.52	52.165	0.506	0.527	0.793	59.235	0.042	0.351	0.043	0.05	0.079	0.101
EUC47962	1521	20.118	17.16	24.458	38.264	51.874	53.452	39.448	62.722	1.336	1.357	0.78	55.485	0.09	0.478	0.216	0.129	-0.346	0.099
EUC46719	1515	25.347	25.743	18.614	30.297	52.475	55.446	53.069	48.911	0.261	0.491	0.801	61.38	0.037	0.336	0.026	0.039	-0.693	0.062
EUC47265	1512	24.206	23.81	21.627	30.357	48.743	53.77	40.476	51.984	0.559	0.617	0.785	58.691	0.052	0.374	0.064	0.05	-0.038	0.082
EUC41046	1509	20.875	23.26	30.815	25.05	50.762	51.889	44.533	55.865	0.508	0.56	0.766	57.951	0.064	0.366	0.062	0.102	-0.342	0.072
EUC45887	1488	21.976	24.597	28.024	25.403	51.478	56.653	44.355	53.427	-0.02	0.067	0.786	61.164	0.041	0.34	0.027	0.045	-0.295	0.075
EUC49006	1464	25.41	21.926	23.156	29.508	52.254	55.533	48.566	52.664	0.693	0.569	0.765	54.891	0.062	0.346	0.054	0.123	-0.053	0.062
EUC41185	1452	17.355	18.388	36.157	28.099	57.989	58.678	51.033	64.256	1.206	1.042	0.773	54.095	0.097	0.388	0.113	0.115	-0.29	0.043
EUC40020	1449	22.567	24.431	25.259	27.743	51.001	56.108	43.892	53.002	0.406	0.374	0.767	56.611	0.069	0.354	0.044	0.088	-0.252	0.073
EUC49930	1440	24.792	23.542	26.458	25.208	50.278	55.417	43.75	51.667	0.252	0.265	0.784	60.918	0.043	0.32	0.006	0.054	-0.108	0.102
EUC39909	1437	25.261	26.931	22.129	25.678	48.782	55.532	43.006	47.808	0.215	0.236	0.777	59.832	0.05	0.327	0.001	0.06	-0.112	0.079
EUC45067	1407	21.535	26.652	19.19	32.623	52.026	57.783	46.482	51.812	0.777	0.964	0.804	54.884	0.068	0.397	0.119	0.079	-0.242	0.079
EUC49777	1398	18.67	21.888	28.755	30.687	53.577	56.867	44.421	59.442	1.1	0.992	0.759	57.928	0.065	0.408	0.113	0.083	-0.29	0.065
EUC48214	1398	25.322	23.176	19.957	31.545	54.721	55.15	57.511	51.502	0.513	0.775	0.794	57.551	0.053	0.354	0.063	0.084	-0.821	0.071
EUC40651	1395	18.065	23.226	21.935	36.774	54.624	56.774	48.387	58.71	1.176	1.494	0.795	54.094	0.085	0.442	0.185	0.074	-0.135	0.082
EUC47533	1386	22.511	23.377	22.511	31.602	52.309	52.597	50.216	54.113	0.851	0.719	0.778	60.061	0.057	0.393	0.104	0.08	-0.445	0.069
EUC44415	1350	20	21.333	27.333	31.333	52.963	52.889	47.333	58.667	0.581	0.515	0.736	56.49	0.072	0.385	0.094	0.069	-0.385	0.06
EUC41395	1326	24.434	25.113	20.814	29.638	50.754	54.751	47.059	50.452	0.355	0.546	0.766	58.053	0.055	0.358	0.05	0.052	-0.48	0.048
EUC43578	1323	24.263	20.181	24.943	30.612	50.416	53.061	42.63	55.556	0.686	0.609	0.753	60.092	0.047	0.382	0.081	0.06	-0.615	0.064
EUC46949	1284	23.598	21.495	22.196	32.71	51.636	56.542	43.458	54.907	0.777	0.703	0.835	60.554	0.064	0.394	0.101	0.082	-0.254	0.082
EUC47386	1269	22.931	23.404	23.168	30.496	48.779	51.064	41.608	53.664	0.569	0.445	0.817	59.006	0.061	0.374	0.059	0.074	-0.218	0.085
EUC46539	1263	22.328	14.014	26.366	37.292	59.699	59.145	56.295	63.658	1.745	1.488	0.775	49.929	0.093	0.436	0.193	0.245	-0.399	0.033
EUC40828	1239	15.012	25.666	32.203	27.119	53.834	54.964	47.215	59.322	0.41	0.488	0.794	56.08	0.078	0.363	0.069	0.097	-0.097	0.078
EUC48153	1230	25.61	23.659	20.732	30	51.138	56.585	46.098	50.732	0.759	0.801	0.789	56.752	0.074	0.39	0.08	0.073	-0.757	0.051
EUC42160	1230	20.244	19.024	25.122	35.61	53.659	57.805	42.439	60.732	1.785	1.729	0.777	53.451	0.081	0.456	0.197	0.167	-0.232	0.088
EUC43589	1215	21.481	29.63	24.444	24.444	50.535	57.037	45.679	48.889	0.02	-0.032	0.809	61.785	0.03	0.317	-0.011	0.036	-0.263	0.097
EUC41608	1203	24.938	21.446	22.943	30.673	50.125	47.88	48.878	53.616	0.485	0.618	0.758	59.046	0.063	0.369	0.06	0.071	-0.617	0.055
EUC50495	1194	20.352	24.874	22.613	32.161	61.977	68.342	62.814	54.774	1.897	1.596	0.786	47.63	0.083	0.409	0.139	0.25	-1.144	0.073
EUC46920	1161	22.222	25.065	22.739	29.974	49.785	52.972	43.669	52.713	0.393	0.392	0.789	58.321	0.066	0.362	0.055	0.068	-0.298	0.083
EUC50204	1146	26.178	20.157	26.702	26.963	50.873	55.497	43.455	53.665	0.442	0.353	0.751	60.525	0.037	0.353	0.027	0.051	-0.471	0.055
EUC44941	1047	25.215	21.777	23.782	29.226	50.43	53.295	44.986	53.009	0.603	0.702	0.75	59.409	0.057	0.366	0.06	0.06	-0.409	0.063
EUC49703	912	25.658	14.474	22.039	37.829	54.167	55.921	46.711	59.868	1.827	1.885	0.816	49.953	0.119	0.488	0.231	0.209	-0.774	0.076
EUC43553	906	16.556	26.159	25.166	32.119	54.415	54.967	50.993	57.285	1.011	0.995	0.778	54.169	0.095	0.39	0.1	0.153	-0.538	0.066
EUC46613	897	24.415	12.709	14.381	48.495	55.741	57.525	46.823	62.876	1.479	1.67	0.801	44.969	0.15	0.49	0.266	0.208	0.08	0.06
EUC41822	630	23.81	27.619	16.19	32.381	49.683	50.476	50	48.571	0.388	0.262	0.767	64.207	0.066	0.368	0.055	0.077	-0.673	0.072
EUC44163	588	19.898	18.878	24.49	36.735	58.333	62.755	51.02	61.224	1.377	1.247	0.8	52.878	0.098	0.453	0.199	0.161	-0.647	0.036
EUC41938	480	28.75	19.375	23.75	28.125	54.375	63.125	48.125	51.875	0.302	0.28	0.747	54.414	0.056	0.38	0.074	0.086	-0.59	0.031
EUC48331	420	21.429	17.857	28.571	32.143	54.762	60	43.571	60.714	0.846	1.095	0.762	63.405	0.075	0.428	0.129	0.18	-1.096	0.036
