# Supplementary material for: Composition and Codon Usage Pattern Results in Divergence of the Zinc Binuclear Cluster (Zn(II)2Cys6) Sequences among Ascomycetes Plant Pathogenic Fungi
Source: J Fungi (Basel). 2022 Oct 27;8(11):1134. doi: 10.3390/jof8111134 (PMC9694491; doi:10.3390/jof8111134)
Supplement: Supplementary file 1 [file jof-08-01134-s001.zip › Table S5.xlsx]

## Sheet: Colletotrichum_graminicola
Table S5: The composition and various codon usage bias parameters of 193 Zn(II)2Cys6 sequences from C. graminicola
Header	Length	%A(3)	%T(3)	%G(3)	%C(3)	%GC(all)	%GC(1)	%GC(2)	%GC(3)	COUSIN_18	COUSIN_59	CAI	ENC	SCUO	FOP	CBI	ICDI	GRAVY	AROMA
EFQ32305	3654	13.711	17.323	32.841	36.125	59.059	61.494	46.716	68.966	0.824	0.827	0.663	52.572	0.111	0.481	0.225	0.139	-0.818	0.068
EFQ24873	3303	13.351	12.807	29.428	44.414	59.764	58.22	47.23	73.842	1.085	1.083	0.65	47.11	0.138	0.539	0.315	0.211	-0.547	0.076
EFQ31004	3270	16.881	21.468	29.45	32.202	57.584	58.991	52.11	61.651	0.66	0.529	0.545	53.355	0.069	0.437	0.161	0.131	-0.902	0.052
EFQ31031	3252	8.303	8.21	40.775	42.712	64.084	61.07	47.694	83.487	1.311	1.261	0.534	40.36	0.261	0.572	0.35	0.318	-0.691	0.074
EFQ25295	3159	10.161	15.67	28.11	46.059	61.507	60.684	49.668	74.169	1.153	1.196	0.625	46.021	0.161	0.557	0.351	0.191	-0.482	0.077
EFQ35129	3078	15.497	21.053	27.193	36.257	56.043	56.628	48.051	63.45	0.636	0.637	0.796	54.563	0.064	0.439	0.169	0.082	-0.632	0.072
EFQ27632	3072	12.305	10.254	37.207	40.234	62.435	61.328	48.535	77.441	1.058	1.049	0.627	46.122	0.165	0.521	0.287	0.201	-0.592	0.089
EFQ27761	2967	12.133	12.841	33.165	41.86	60.566	59.353	47.321	75.025	1.074	1.099	0.606	47.046	0.145	0.521	0.296	0.189	-0.45	0.082
EFQ29056	2946	11.507	15.173	28.717	44.603	59.063	55.295	48.574	73.32	1.132	1.16	0.641	45.171	0.169	0.548	0.342	0.225	-0.328	0.072
EFQ32084	2931	6.551	8.086	36.438	48.925	65.848	63.05	49.13	85.363	1.446	1.47	0.661	39.487	0.263	0.579	0.386	0.344	-0.382	0.066
EFQ27870	2904	19.318	19.215	27.376	34.091	56.198	57.025	50.103	61.467	0.523	0.478	0.69	55.901	0.055	0.401	0.128	0.071	-0.507	0.084
EFQ29324	2883	15.088	18.73	28.2	37.981	57.787	59.209	47.971	66.181	0.795	0.762	0.622	52.759	0.095	0.475	0.23	0.145	-0.406	0.066
EFQ26519	2880	11.771	18.646	30.312	39.271	57.326	56.875	45.521	69.583	0.852	0.891	0.699	50.812	0.103	0.489	0.243	0.115	-0.409	0.072
EFQ25765	2877	10.949	11.575	38.582	38.895	61.001	58.707	46.82	77.477	1.045	1.099	0.578	45.357	0.163	0.511	0.278	0.198	-0.611	0.066
EFQ27110	2835	11.323	12.275	34.603	41.799	59.365	58.942	42.751	76.402	1.188	1.147	0.756	46.164	0.188	0.54	0.316	0.251	-0.421	0.085
EFQ29770	2820	8.83	13.617	34.787	42.766	61.702	61.596	45.957	77.553	1.267	1.301	0.65	43.228	0.189	0.558	0.353	0.232	-0.246	0.061
EFQ35929	2802	11.777	17.666	31.906	38.651	58.423	56.959	47.752	70.557	0.9	0.922	0.567	49.785	0.114	0.488	0.243	0.149	-0.57	0.085
EFQ35292	2745	14.536	14.863	38.033	32.568	60.255	61.093	49.071	70.601	0.736	0.69	0.568	51.148	0.101	0.425	0.16	0.141	-0.442	0.062
EFQ32083	2736	11.404	9.101	32.237	47.259	61.221	58.114	46.053	79.496	1.3	1.312	0.601	42.611	0.221	0.596	0.398	0.265	-0.537	0.078
EFQ25024	2727	13.091	13.531	35.314	38.064	58.746	54.565	48.295	73.377	0.85	0.851	0.567	50.594	0.119	0.471	0.221	0.145	-0.353	0.079
EFQ35068	2703	12.431	17.647	33.185	36.737	56.9	56.493	44.284	69.922	0.796	0.838	0.731	50.789	0.096	0.475	0.226	0.11	-0.433	0.068
EFQ28715	2697	17.019	21.023	28.921	33.037	54.616	54.171	47.72	61.958	0.442	0.441	0.684	57.831	0.045	0.411	0.129	0.053	-0.501	0.07
EFQ26746	2694	15.479	15.59	27.283	41.648	57.016	56.236	45.88	68.931	0.852	0.895	0.65	50.233	0.111	0.485	0.241	0.142	-0.398	0.079
EFQ33657	2691	14.047	18.172	27.536	40.245	55.964	54.181	45.931	67.781	0.913	0.843	0.591	50.815	0.118	0.507	0.269	0.182	-0.374	0.088
EFQ27985	2682	12.081	14.653	35.347	37.919	57.457	55.593	43.512	73.266	0.934	0.952	0.691	50.199	0.151	0.509	0.265	0.191	-0.501	0.075
EFQ25516	2679	13.438	26.428	30.011	30.123	54.461	57.559	45.689	60.134	0.448	0.416	0.607	55.599	0.067	0.396	0.102	0.095	-0.475	0.091
EFQ30213	2652	16.742	14.027	35.973	33.258	59.502	57.919	51.357	69.231	0.667	0.69	0.624	49.781	0.108	0.432	0.173	0.122	-0.552	0.07
EFQ35470	2610	18.276	25.977	25.287	30.46	54.943	63.333	45.747	55.747	0.455	0.405	0.709	53.863	0.08	0.411	0.136	0.105	-0.51	0.056
EFQ34582	2604	8.295	12.442	31.336	47.926	64.247	62.327	51.152	79.263	1.304	1.312	0.549	42.418	0.205	0.562	0.364	0.272	-0.461	0.074
EFQ34790	2586	11.949	12.877	33.411	41.763	62.258	57.657	53.944	75.174	1.093	1.092	0.62	48.455	0.162	0.492	0.273	0.216	-0.384	0.067
EFQ27968	2565	6.433	8.889	35.088	49.591	63.002	56.608	47.719	84.678	1.548	1.588	0.73	39.441	0.286	0.61	0.427	0.361	-0.456	0.076
EFQ31610	2547	15.783	14.723	35.218	34.276	58.225	59.482	45.701	69.494	0.76	0.736	0.533	51.92	0.101	0.433	0.175	0.142	-0.23	0.064
EFQ33808	2541	5.667	10.39	37.072	46.871	63.558	57.969	48.76	83.943	1.399	1.408	0.65	40.233	0.257	0.565	0.366	0.317	-0.34	0.082
EFQ27264	2526	8.195	15.558	27.91	48.337	61.797	65.083	44.062	76.247	1.294	1.407	0.686	42.884	0.208	0.6	0.401	0.23	-0.539	0.062
EFQ25411	2505	8.862	12.096	38.802	40.24	62.954	60	49.82	79.042	1.096	1.116	0.635	44.421	0.185	0.52	0.295	0.225	-0.435	0.067
EFQ28571	2481	17.533	19.347	28.416	34.704	56.872	56.832	50.665	63.12	0.527	0.577	0.601	55.658	0.064	0.417	0.153	0.085	-0.227	0.08
EFQ26837	2481	18.138	21.04	27.449	33.374	56.147	58.162	49.456	60.822	0.5	0.444	0.608	56.649	0.057	0.421	0.151	0.086	-0.408	0.085
EFQ33768	2409	10.834	11.582	34.496	43.088	62.433	61.021	48.692	77.584	1.158	1.104	0.611	44.325	0.189	0.541	0.328	0.284	-0.504	0.069
EFQ35321	2406	17.955	17.332	27.681	37.032	57.897	58.728	50.249	64.713	0.685	0.671	0.697	54.405	0.074	0.423	0.171	0.099	-0.095	0.067
EFQ34858	2391	16.437	20.075	24.467	39.021	56.922	58.218	49.059	63.488	0.573	0.647	0.747	53.864	0.07	0.447	0.193	0.066	-0.319	0.065
EFQ30703	2391	18.57	18.319	27.729	35.383	54.371	55.082	44.918	63.112	0.529	0.55	0.597	55.119	0.066	0.439	0.165	0.068	-0.392	0.092
EFQ27350	2385	9.182	10.44	40.126	40.252	64.193	60	52.201	80.377	1.167	1.146	0.714	43.84	0.224	0.504	0.279	0.281	-0.315	0.083
EFQ35160	2382	8.438	10.202	36.524	44.836	59.488	55.919	41.184	81.36	1.374	1.388	0.684	41.658	0.255	0.594	0.39	0.307	-0.642	0.081
EFQ27245	2379	15.259	18.663	30.139	35.939	57.377	58.26	47.793	66.078	0.642	0.62	0.54	55.731	0.075	0.427	0.165	0.107	-0.177	0.074
EFQ32804	2376	8.965	9.975	31.944	49.116	61.869	57.449	47.096	81.061	1.44	1.479	0.689	39.34	0.255	0.601	0.412	0.303	-0.462	0.071
EFQ28311	2358	7.888	13.104	40.712	38.295	62.765	61.45	47.837	79.008	1.123	1.059	0.538	44.872	0.165	0.488	0.253	0.264	-0.337	0.074
EFQ36180	2352	19.26	21.811	24.107	34.821	54.039	55.357	47.832	58.929	0.387	0.371	0.636	56.42	0.054	0.414	0.141	0.071	-0.368	0.079
EFQ30210	2349	11.622	10.345	35.888	42.146	62.963	63.091	47.765	78.033	1.013	1.105	0.655	45.326	0.174	0.51	0.285	0.17	-0.321	0.068
EFQ30152	2346	13.939	9.847	32.737	43.478	62.575	60.997	50.512	76.215	1.041	1.086	0.625	46.864	0.16	0.499	0.278	0.193	-0.301	0.056
EFQ33801	2343	7.298	7.939	40.205	44.558	65.6	62.356	49.68	84.763	1.416	1.436	0.731	39.595	0.244	0.555	0.354	0.328	-0.441	0.064
EFQ30548	2343	7.939	10.755	32.65	48.656	63.764	60.435	49.552	81.306	1.375	1.435	0.704	40.634	0.252	0.599	0.41	0.302	-0.482	0.072
EFQ33167	2337	14.506	13.736	34.146	37.612	57.552	58.793	42.105	71.759	0.78	0.81	0.597	50.531	0.122	0.501	0.255	0.137	-0.361	0.078
EFQ27416	2328	16.753	17.912	29.253	36.082	57.088	57.99	47.938	65.335	0.68	0.68	0.793	53.564	0.076	0.444	0.189	0.1	-0.378	0.066
EFQ32364	2328	17.397	22.036	27.191	33.376	55.412	57.345	48.325	60.567	0.458	0.423	0.728	57.101	0.049	0.395	0.115	0.065	-0.348	0.083
EFQ34339	2307	13.914	18.075	26.658	41.352	57.564	56.697	47.984	68.01	0.931	0.916	0.812	50.705	0.117	0.507	0.278	0.162	-0.362	0.069
EFQ35692	2304	11.458	22.396	27.474	38.672	59.592	59.245	53.385	66.146	0.905	0.855	0.785	50.601	0.111	0.466	0.226	0.165	-0.465	0.056
EFQ34812	2304	16.797	17.578	29.557	36.068	56.38	55.859	47.656	65.625	0.616	0.62	0.659	54.596	0.069	0.436	0.176	0.081	-0.337	0.077
EFQ29830	2295	5.621	8.366	38.562	47.451	66.144	63.791	48.627	86.013	1.548	1.519	0.675	38.239	0.289	0.583	0.395	0.417	-0.22	0.084
EFQ34763	2292	15.052	15.707	28.665	40.576	59.686	59.555	50.262	69.241	0.885	0.895	0.567	51.547	0.11	0.485	0.244	0.155	-0.589	0.071
EFQ33389	2280	14.474	14.474	37.105	33.947	58.289	56.579	47.237	71.053	0.738	0.751	0.613	50.105	0.127	0.45	0.186	0.141	-0.495	0.09
EFQ31981	2274	17.414	18.47	26.253	37.863	58.531	60.29	51.187	64.116	0.716	0.739	0.598	52.539	0.09	0.442	0.193	0.114	-0.353	0.061
EFQ34389	2271	10.568	11.757	38.705	38.97	63.056	62.219	49.273	77.675	1.048	1.054	0.651	47.207	0.156	0.49	0.263	0.196	-0.261	0.067
EFQ34135	2259	12.483	14.475	30.544	42.497	58.831	56.441	47.012	73.041	1.043	1.055	0.595	47.545	0.14	0.51	0.277	0.174	-0.503	0.066
EFQ33148	2256	16.09	20.213	28.989	34.707	55.186	56.649	45.213	63.697	0.613	0.598	0.563	54.851	0.078	0.443	0.182	0.092	-0.304	0.081
EFQ35750	2256	16.888	22.473	25.798	34.84	54.122	57.713	44.016	60.638	0.474	0.51	0.597	55.411	0.066	0.429	0.159	0.07	-0.272	0.073
EFQ30432	2247	9.88	10.681	38.852	40.587	61.015	57.276	46.328	79.439	1.115	1.141	0.589	44.331	0.206	0.529	0.306	0.247	-0.382	0.075
EFQ34824	2247	19.092	23.632	24.967	32.31	51.98	55.941	42.724	57.276	0.402	0.378	0.742	59.503	0.039	0.403	0.123	0.052	-0.239	0.084
EFQ34336	2235	22.953	26.443	24.698	25.906	49.262	51.812	45.369	50.604	-0.025	0.001	0.804	60.86	0.03	0.316	-0.002	0.032	-0.227	0.075
EFQ30604	2226	8.76	9.434	28.706	53.1	65.588	63.881	51.078	81.806	1.488	1.576	0.592	39.52	0.271	0.612	0.439	0.343	-0.31	0.076
EFQ36289	2226	20.755	21.159	28.032	30.054	50.314	50.943	41.914	58.086	0.237	0.276	0.602	59.722	0.034	0.374	0.068	0.034	-0.317	0.07
EFQ27043	2223	17.679	19.703	31.444	31.174	55.78	56.95	47.773	62.618	0.456	0.427	0.626	57.162	0.054	0.401	0.127	0.074	-0.176	0.081
EFQ31395	2217	12.043	17.862	27.064	43.031	59.54	61.164	47.361	70.095	0.994	1.038	0.6	49.057	0.134	0.523	0.299	0.165	-0.392	0.079
EFQ26001	2208	11.821	16.033	25.951	46.196	56.114	54.891	41.304	72.147	1.162	1.169	0.672	43.37	0.186	0.588	0.381	0.231	-0.527	0.072
EFQ24927	2199	9.413	10.232	38.745	41.61	59.936	57.708	41.746	80.355	1.227	1.227	0.68	42.864	0.184	0.542	0.314	0.259	-0.422	0.083
EFQ34216	2199	19.918	21.692	27.831	30.559	53.752	55.389	47.476	58.39	0.278	0.285	0.65	60.053	0.034	0.356	0.061	0.034	-0.358	0.072
EFQ35927	2196	15.301	23.497	29.098	32.104	54.599	60.109	42.486	61.202	0.474	0.495	0.724	54.463	0.064	0.425	0.138	0.078	-0.567	0.09
EFQ33915	2190	20.411	21.644	26.027	31.918	54.201	59.315	45.342	57.945	0.259	0.32	0.747	57.828	0.048	0.382	0.097	0.054	-0.261	0.069
EFQ32816	2181	12.792	16.094	33.287	37.827	58.964	60.66	45.117	71.114	0.77	0.874	0.567	52.102	0.109	0.468	0.221	0.12	-0.222	0.083
EFQ29327	2181	9.354	8.803	36.039	45.805	64.237	62.448	48.418	81.843	1.242	1.304	0.573	42.159	0.22	0.55	0.343	0.252	-0.258	0.073
EFQ25636	2175	5.655	7.31	38.207	48.828	64.828	60.552	46.897	87.034	1.588	1.558	0.635	37.815	0.308	0.61	0.43	0.412	-0.313	0.075
EFQ25457	2172	14.779	20.166	26.934	38.122	54.926	56.077	43.646	65.055	0.687	0.665	0.626	53.538	0.086	0.469	0.215	0.105	-0.426	0.082
EFQ29693	2169	13.97	15.076	34.44	36.515	55.417	55.048	40.249	70.954	0.835	0.823	0.777	51.477	0.112	0.476	0.219	0.138	-0.246	0.08
EFQ25738	2151	15.9	19.665	27.755	36.681	55.927	55.927	47.42	64.435	0.625	0.647	0.587	54.957	0.075	0.44	0.184	0.095	-0.235	0.068
EFQ34097	2145	8.951	11.329	35.245	44.476	61.305	56.923	47.273	79.72	1.25	1.284	0.674	43.611	0.221	0.545	0.334	0.254	-0.272	0.062
EFQ25228	2133	19.55	18.143	27.286	35.021	53.633	53.305	45.288	62.307	0.525	0.512	0.737	56.33	0.065	0.437	0.171	0.078	-0.311	0.094
EFQ25725	2106	3.561	7.692	23.647	65.1	66.334	62.821	47.436	88.746	1.976	2.107	0.652	29.954	0.412	0.739	0.618	0.513	-0.221	0.074
EFQ35231	2103	15.407	18.545	29.815	36.234	56.871	58.06	46.505	66.049	0.624	0.776	0.556	52.028	0.107	0.463	0.211	0.142	-0.355	0.057
EFQ25212	2103	17.546	16.12	28.959	37.375	55.92	61.198	40.228	66.334	0.656	0.68	0.78	53.427	0.088	0.461	0.205	0.105	-0.102	0.083
EFQ26705	2097	16.023	16.595	29.471	37.911	56.605	57.225	45.207	67.382	0.68	0.666	0.549	52.444	0.093	0.455	0.198	0.127	-0.177	0.072
EFQ35862	2097	11.588	14.449	32.618	41.345	58.512	53.362	48.212	73.963	0.965	1.008	0.714	48.418	0.141	0.5	0.263	0.175	-0.196	0.083
EFQ28009	2091	12.482	12.482	32.425	42.611	59.684	56.815	47.202	75.036	1.165	1.143	0.672	46.297	0.16	0.522	0.298	0.23	-0.503	0.078
EFQ33936	2085	4.46	22.59	25.324	47.626	61.151	60	50.504	72.95	1.316	1.348	0.644	40.633	0.186	0.578	0.386	0.306	-0.132	0.061
EFQ33187	2079	11.833	12.698	34.632	40.837	59.067	56.277	45.455	75.469	0.999	1.031	0.764	48.123	0.153	0.495	0.269	0.176	-0.17	0.066
EFQ32418	2076	14.306	16.618	33.671	35.405	58.622	58.96	47.832	69.075	0.745	0.723	0.684	51.416	0.095	0.431	0.166	0.117	-0.353	0.082
EFQ35940	2064	14.971	19.331	33.14	32.558	57.607	61.337	45.785	65.698	0.655	0.623	0.612	55.022	0.07	0.418	0.149	0.107	-0.226	0.06
EFQ36686	2061	23.144	27.948	21.252	27.656	49.491	54.876	44.687	48.908	0.036	0.039	0.794	58.861	0.04	0.335	0.025	0.044	-0.216	0.089
EFQ32298	2049	19.18	22.108	25.329	33.382	53.197	55.344	45.534	58.712	0.409	0.442	0.591	56.114	0.064	0.405	0.129	0.097	-0.319	0.067
EFQ30374	2043	7.636	6.314	32.012	54.038	63.24	57.269	46.402	86.05	1.69	1.701	0.537	36.608	0.33	0.658	0.497	0.427	-0.23	0.091
EFQ27775	2034	16.519	20.501	29.794	33.186	54.179	54.572	44.985	62.979	0.525	0.474	0.618	56.402	0.076	0.436	0.156	0.107	-0.452	0.096
EFQ28312	2031	13.737	14.919	30.428	40.916	61.398	58.936	53.914	71.344	1.042	1.02	0.625	48.98	0.131	0.509	0.277	0.189	-0.902	0.056
EFQ34089	2022	11.869	8.457	45.994	33.68	59.545	57.715	41.246	79.674	1	0.919	0.688	42.086	0.212	0.48	0.227	0.269	-0.26	0.071
EFQ34455	2022	14.837	18.991	29.08	37.092	57.913	58.012	49.555	66.172	0.72	0.702	0.737	53.503	0.093	0.444	0.188	0.123	-0.318	0.077
EFQ26304	2022	8.605	13.205	25.371	52.819	58.853	54.303	44.065	78.19	1.531	1.474	0.699	38.392	0.282	0.637	0.459	0.369	-0.299	0.077
EFQ25666	2019	23.18	24.22	24.666	27.935	51.065	54.235	46.36	52.6	0.058	0.039	0.633	60.252	0.029	0.342	0.033	0.03	-0.295	0.1
EFQ27316	2019	8.618	13.076	35.661	42.645	62.407	61.813	47.103	78.306	1.167	1.205	0.698	45.054	0.184	0.506	0.282	0.211	-0.351	0.071
EFQ32075	2016	6.25	5.506	38.69	49.554	65.079	57.887	49.107	88.244	1.582	1.647	0.635	36.118	0.304	0.586	0.397	0.374	-0.3	0.08
EFQ34304	2010	20.896	25.672	26.866	26.567	52.488	55.373	48.657	53.433	0.201	0.087	0.626	60.366	0.03	0.32	0.018	0.058	-0.28	0.067
EFQ31586	2007	13.154	18.685	30.194	37.967	57	59.94	42.9	68.161	0.854	0.839	0.86	52.901	0.11	0.499	0.257	0.14	-0.28	0.078
EFQ31656	1998	10.511	11.111	28.829	49.55	64.865	66.817	49.399	78.378	1.393	1.473	0.612	40.31	0.226	0.586	0.403	0.296	-0.189	0.065
EFQ32019	1995	11.278	13.835	33.835	41.053	59.148	60.602	41.955	74.887	1.015	0.981	0.726	49.722	0.149	0.525	0.288	0.201	-0.459	0.087
EFQ33278	1992	17.922	21.687	27.861	32.53	54.669	56.476	47.139	60.392	0.422	0.434	0.624	57.121	0.062	0.405	0.13	0.071	-0.306	0.069
EFQ24909	1989	3.62	7.843	39.216	49.321	66.264	60.633	49.623	88.537	1.582	1.637	0.654	36.47	0.297	0.584	0.396	0.386	-0.281	0.069
EFQ35303	1986	16.616	15.257	33.535	34.592	56.445	56.647	44.562	68.127	0.668	0.674	0.631	53.285	0.106	0.442	0.181	0.134	-0.307	0.074
EFQ25328	1986	15.257	17.976	31.722	35.045	58.308	63.897	44.26	66.767	0.685	0.685	0.763	53.927	0.087	0.439	0.176	0.115	-0.294	0.073
EFQ31231	1983	20.272	21.936	28.442	29.349	53.505	55.522	47.201	57.791	0.211	0.254	0.654	57.219	0.052	0.367	0.065	0.059	-0.324	0.095
EFQ25930	1968	19.97	23.628	24.848	31.555	52.439	55.793	45.122	56.402	0.276	0.297	0.723	60.484	0.028	0.362	0.071	0.023	-0.206	0.087
EFQ28125	1965	8.244	18.473	27.023	46.26	62.239	58.473	54.962	73.282	1.16	1.257	0.581	44.468	0.181	0.554	0.35	0.194	-0.833	0.047
EFQ29634	1965	7.328	7.176	41.221	44.275	62.901	58.931	44.275	85.496	1.424	1.427	0.63	40.271	0.299	0.584	0.387	0.358	-0.44	0.08
EFQ30769	1956	15.644	15.644	28.681	40.031	57.566	58.896	45.092	68.712	0.901	0.905	0.721	50.898	0.106	0.485	0.246	0.139	-0.345	0.089
EFQ30581	1953	13.671	14.747	34.562	37.02	64.977	67.127	56.221	71.582	0.966	0.93	0.573	46.813	0.125	0.46	0.216	0.202	-0.912	0.066
EFQ32651	1938	19.814	17.957	30.031	32.198	55.573	58.359	46.13	62.229	0.395	0.44	0.717	57.475	0.05	0.399	0.113	0.049	-0.235	0.081
EFQ26671	1938	13.158	15.789	29.721	41.331	57.792	57.585	44.737	71.053	0.961	0.952	0.681	47.752	0.126	0.513	0.283	0.148	-0.157	0.087
EFQ26871	1932	18.168	19.099	28.261	34.472	55.849	55.901	48.913	62.733	0.487	0.54	0.605	56.297	0.07	0.411	0.142	0.091	-0.226	0.084
EFQ34589	1932	15.373	19.876	29.503	35.248	58.178	59.938	49.845	64.752	0.623	0.612	0.751	54.419	0.075	0.408	0.15	0.109	-0.178	0.079
EFQ25137	1929	5.443	3.888	34.992	55.677	67.652	61.897	50.389	90.669	1.787	1.827	0.571	34.022	0.366	0.663	0.509	0.513	-0.482	0.069
EFQ35092	1929	16.796	23.484	28.46	31.26	53.914	57.854	44.168	59.72	0.38	0.357	0.536	56.679	0.053	0.38	0.092	0.062	-0.282	0.076
EFQ25202	1914	7.994	8.307	37.931	45.768	65.256	65.361	46.708	83.699	1.436	1.418	0.713	39.524	0.266	0.574	0.38	0.336	-0.328	0.071
EFQ32650	1878	20.288	21.246	26.198	32.268	54.153	56.39	47.604	58.466	0.35	0.294	0.575	57.62	0.042	0.398	0.119	0.064	-0.246	0.086
EFQ28948	1869	21.669	21.99	27.769	28.571	50.776	54.735	41.252	56.34	0.19	0.188	0.626	57.26	0.058	0.373	0.071	0.065	-0.294	0.077
EFQ32760	1869	20.867	18.941	25.361	34.831	53.291	53.772	45.907	60.193	0.464	0.451	0.612	56.297	0.074	0.419	0.146	0.081	-0.282	0.074
EFQ35918	1854	19.741	20.55	27.346	32.362	53.991	57.282	44.984	59.709	0.43	0.433	0.692	57.123	0.056	0.409	0.131	0.07	-0.303	0.062
EFQ35130	1851	14.1	18.152	28.363	39.384	57.158	59.643	44.084	67.747	0.882	0.839	0.679	51.958	0.097	0.483	0.234	0.142	-0.267	0.076
EFQ35519	1833	16.367	24.55	25.859	33.224	54.392	60.065	44.026	59.083	0.501	0.516	0.624	56.669	0.063	0.421	0.149	0.066	-0.273	0.079
EFQ31801	1824	17.928	17.27	31.086	33.717	55.263	56.579	44.408	64.803	0.641	0.593	0.649	54.434	0.103	0.457	0.194	0.139	-0.254	0.077
EFQ25480	1797	20.2	22.037	28.214	29.549	53.478	52.254	50.417	57.763	0.369	0.299	0.662	58.963	0.049	0.368	0.092	0.069	-0.114	0.084
EFQ28211	1698	13.074	21.025	26.502	39.399	54.24	51.59	45.23	65.901	0.751	0.815	0.761	49.463	0.114	0.509	0.266	0.133	-0.306	0.099
EFQ34836	1698	11.307	16.431	33.216	39.046	57.538	53.887	46.466	72.261	0.859	0.917	0.669	49.497	0.115	0.479	0.236	0.127	-0.359	0.083
EFQ26092	1695	4.248	14.336	30.088	51.327	61.121	55.221	46.726	81.416	1.541	1.609	0.629	37.274	0.259	0.639	0.466	0.358	-0.308	0.105
EFQ25333	1662	3.43	4.693	36.643	55.235	71.119	69.675	51.805	91.877	1.821	1.912	0.665	34.107	0.329	0.647	0.493	0.484	-0.05	0.071
EFQ30767	1656	3.08	4.891	39.493	52.536	68.297	61.957	50.906	92.029	1.712	1.743	0.627	34.684	0.34	0.638	0.473	0.455	-0.324	0.096
EFQ25417	1656	10.87	9.601	33.514	46.014	59.783	56.341	43.478	79.529	1.3	1.285	0.595	43.723	0.188	0.591	0.384	0.28	-0.404	0.091
EFQ30360	1647	18.944	19.854	26.776	34.426	52.398	54.463	41.53	61.202	0.369	0.44	0.649	56.036	0.065	0.415	0.132	0.07	-0.272	0.097
EFQ31413	1644	10.219	15.146	26.825	47.81	60.158	57.482	48.358	74.635	1.155	1.22	0.741	44.777	0.178	0.517	0.298	0.224	-0.167	0.079
EFQ32922	1626	9.225	14.207	28.229	48.339	60.086	56.827	46.863	76.568	1.307	1.303	0.751	42.418	0.206	0.581	0.384	0.273	-0.409	0.087
EFQ25179	1620	18.148	14.63	31.296	35.926	61.173	65.741	50.556	67.222	0.819	0.703	0.677	50.288	0.119	0.445	0.2	0.196	-0.217	0.074
EFQ28961	1602	13.858	17.79	23.783	44.569	54.931	52.996	43.446	68.352	0.873	0.913	0.688	50.627	0.121	0.51	0.277	0.149	-0.045	0.086
EFQ31643	1590	13.208	15.849	34.528	36.415	56.918	57.547	42.264	70.943	0.731	0.781	0.595	52.039	0.114	0.457	0.198	0.12	-0.176	0.089
EFQ27302	1563	26.104	21.881	23.608	28.407	52.143	57.965	46.449	52.015	0.061	0.113	0.677	58.35	0.06	0.341	0.042	0.092	-0.239	0.065
EFQ28910	1545	10.874	11.456	38.447	39.223	60	55.534	46.796	77.67	1.032	1.014	0.754	48.734	0.173	0.506	0.269	0.231	-0.443	0.086
EFQ34907	1542	22.763	23.346	25.292	28.599	49.87	54.086	41.634	53.891	0.224	0.148	0.616	62.29	0.036	0.358	0.042	0.053	-0.2	0.082
EFQ25910	1539	10.916	18.324	29.825	40.936	58.609	57.895	47.173	70.76	0.936	0.982	0.757	49.073	0.127	0.507	0.276	0.156	-0.232	0.07
EFQ35427	1527	16.699	21.611	32.22	29.47	54.944	56.974	46.169	61.69	0.45	0.451	0.701	60.236	0.058	0.388	0.103	0.076	-0.208	0.091
EFQ26059	1527	12.181	8.841	32.417	46.562	63.13	60.707	49.705	78.978	1.239	1.282	0.625	43.179	0.195	0.547	0.341	0.27	-0.45	0.063
EFQ30353	1497	11.824	12.625	30.261	45.291	59.92	60.12	44.088	75.551	1.17	1.173	0.61	44.251	0.187	0.562	0.346	0.23	-0.303	0.094
EFQ31469	1497	8.818	7.816	31.864	51.503	68.069	59.118	61.723	83.367	1.345	1.494	0.622	44.406	0.254	0.531	0.33	0.349	-0.605	0.08
EFQ27285	1491	19.517	18.31	27.565	34.608	56.07	57.344	48.692	62.173	0.566	0.523	0.7	56.223	0.067	0.427	0.162	0.105	-0.486	0.069
EFQ34372	1479	19.27	17.85	27.181	35.7	54.293	53.55	46.45	62.88	0.573	0.557	0.608	56.272	0.076	0.453	0.193	0.093	-0.251	0.089
EFQ27129	1476	15.041	16.26	31.707	36.992	55.894	55.894	43.089	68.699	0.802	0.784	0.607	52.726	0.117	0.467	0.207	0.135	-0.247	0.092
EFQ34513	1476	16.667	13.618	37.398	32.317	58.808	56.301	50.407	69.715	0.647	0.575	0.693	53.661	0.125	0.433	0.183	0.152	-0.04	0.069
EFQ34770	1473	12.831	12.22	31.161	43.788	62.186	58.859	52.749	74.949	1.099	1.116	0.743	47.762	0.147	0.533	0.319	0.202	-0.327	0.092
EFQ28899	1461	12.526	20.329	29.158	37.988	56.194	52.156	49.281	67.146	0.778	0.802	0.74	51.966	0.095	0.437	0.187	0.131	-0.124	0.08
EFQ35518	1449	23.188	23.81	27.95	25.052	49.068	52.381	41.822	53.002	0.055	0.031	0.635	59.48	0.047	0.328	0.007	0.042	-0.162	0.087
EFQ28807	1446	8.299	8.714	36.722	46.266	67.358	64.523	54.564	82.988	1.438	1.388	0.778	40.821	0.239	0.563	0.367	0.36	-0.264	0.073
EFQ32459	1440	15.833	16.042	31.875	36.25	57.222	57.292	46.25	68.125	0.675	0.687	0.684	54.647	0.086	0.421	0.158	0.111	-0.101	0.086
EFQ32031	1428	20.588	23.95	26.891	28.571	50.7	53.782	42.857	55.462	0.174	0.154	0.719	58.995	0.045	0.358	0.047	0.056	-0.235	0.095
EFQ26284	1419	15.645	20.296	28.964	35.095	55.391	53.277	48.837	64.059	0.654	0.632	0.602	56.024	0.083	0.444	0.182	0.097	-0.551	0.061
EFQ35010	1419	9.725	12.474	32.981	44.82	65.116	65.539	52.008	77.801	1.252	1.259	0.643	44.655	0.199	0.516	0.31	0.272	-0.093	0.038
EFQ33069	1416	19.915	20.339	28.39	31.356	55.579	56.992	50	59.746	0.454	0.422	0.618	56.71	0.062	0.391	0.114	0.085	-0.525	0.062
EFQ25017	1407	8.102	10.021	43.497	38.38	63.468	57.996	50.533	81.876	1.039	1.048	0.679	40.922	0.207	0.452	0.211	0.273	-0.063	0.077
EFQ26013	1392	15.302	20.474	32.328	31.897	57.328	60.129	47.629	64.224	0.488	0.493	0.669	58.986	0.055	0.413	0.136	0.057	-0.413	0.069
EFQ30531	1380	15	13.478	31.522	40	57.681	56.304	45.217	71.522	0.754	0.838	0.664	52.597	0.118	0.497	0.25	0.126	-0.396	0.1
EFQ31999	1371	11.379	22.757	20.35	45.514	62.217	59.737	61.05	65.864	1.004	0.937	0.6	46.57	0.155	0.48	0.259	0.216	-0.576	0.042
EFQ35499	1365	25.934	21.758	23.956	28.352	53.553	58.022	50.33	52.308	0.147	0.152	0.665	57.613	0.061	0.356	0.056	0.056	-0.353	0.073
EFQ32067	1365	8.132	7.253	38.462	46.154	68.278	67.912	52.308	84.615	1.438	1.421	0.652	40.108	0.234	0.588	0.398	0.37	-0.571	0.075
EFQ26873	1359	17.219	18.985	33.333	30.464	55.482	55.188	47.461	63.797	0.344	0.361	0.732	55.685	0.064	0.373	0.087	0.07	-0.4	0.077
EFQ35768	1350	21.333	23.556	23.778	31.333	51.778	57.111	43.111	55.111	0.305	0.338	0.631	59.196	0.05	0.387	0.086	0.048	-0.272	0.089
EFQ31097	1326	21.493	20.362	29.186	28.959	52.564	52.941	46.606	58.145	0.204	0.198	0.681	56.374	0.062	0.37	0.068	0.056	-0.341	0.082
EFQ31629	1317	15.262	15.945	29.613	39.18	58.618	60.364	46.697	68.793	0.888	0.875	0.713	53.325	0.121	0.49	0.249	0.155	-0.32	0.094
EFQ30220	1311	6.636	8.238	37.986	47.14	65.828	63.616	48.741	85.126	1.468	1.468	0.704	38.712	0.228	0.583	0.395	0.368	-0.279	0.069
EFQ33696	1296	18.519	21.528	28.472	31.481	54.012	55.093	46.991	59.954	0.306	0.355	0.701	57.403	0.065	0.386	0.108	0.075	-0.058	0.063
EFQ33752	1281	11.007	12.881	31.85	44.262	62.139	61.593	48.712	76.112	1.159	1.169	0.667	46.787	0.166	0.528	0.311	0.219	-0.254	0.077
EFQ29475	1245	18.795	20.241	25.06	35.904	63.293	65.301	63.614	60.964	0.387	0.516	0.647	56.485	0.083	0.385	0.114	0.204	-1.156	0.077
EFQ29058	1239	13.075	16.949	25.424	44.552	58.838	54.237	52.3	69.976	1.034	1.023	0.61	47.117	0.143	0.526	0.31	0.201	-0.365	0.061
EFQ27104	1212	12.871	18.564	30.198	38.366	57.178	57.178	45.792	68.564	0.811	0.809	0.751	53.086	0.128	0.479	0.237	0.165	-0.222	0.077
EFQ29291	1185	19.494	20	29.114	31.392	56.962	53.165	57.215	60.506	0.474	0.454	0.708	55.271	0.086	0.381	0.099	0.121	-0.783	0.084
EFQ35800	1185	14.937	15.19	34.684	35.19	55.443	54.937	41.519	69.873	0.758	0.74	0.683	52.312	0.11	0.462	0.206	0.151	-0.163	0.091
EFQ33702	1155	17.662	19.221	23.377	39.74	60.693	58.701	60.26	63.117	0.609	0.613	0.687	54.369	0.083	0.442	0.203	0.116	-0.522	0.029
EFQ26700	1125	9.067	6.667	31.2	53.067	62.222	59.2	43.2	84.267	1.578	1.706	0.635	38.464	0.353	0.683	0.515	0.374	-0.796	0.056
EFQ31062	1083	15.235	17.729	29.64	37.396	52.724	54.017	37.119	67.036	0.565	0.614	0.701	53.307	0.106	0.443	0.166	0.114	-0.013	0.103
EFQ32532	1059	22.663	30.028	21.246	26.062	49.953	56.374	46.176	47.309	-0.188	-0.025	0.732	57.474	0.058	0.325	0.003	0.08	-0.468	0.065
EFQ25971	990	26.97	19.394	23.939	29.697	50.303	49.394	47.879	53.636	0.148	0.108	0.64	59.52	0.065	0.346	0.044	0.071	-0.302	0.076
EFQ32359	960	23.438	21.562	26.562	28.438	52.5	53.438	49.062	55	0.216	0.182	0.693	60.419	0.058	0.36	0.068	0.073	-0.312	0.087
EFQ26707	831	16.245	19.495	23.105	41.155	59.928	57.401	58.123	64.26	0.836	0.888	0.669	52.931	0.104	0.464	0.246	0.177	-0.502	0.043
EFQ27266	420	18.571	12.143	30	39.286	59.048	63.571	44.286	69.286	0.725	0.835	0.663	47.831	0.117	0.493	0.239	0.337	-0.868	0.043
