# Supplementary material for: Composition and Codon Usage Pattern Results in Divergence of the Zinc Binuclear Cluster (Zn(II)2Cys6) Sequences among Ascomycetes Plant Pathogenic Fungi
Source: J Fungi (Basel). 2022 Oct 27;8(11):1134. doi: 10.3390/jof8111134 (PMC9694491; doi:10.3390/jof8111134)
Supplement: Supplementary file 1 [file jof-08-01134-s001.zip › Table S6.xlsx]

## Sheet: Fusarium_graminearum
Table S6: The composition and various codon usage bias parameters of 273 Zn(II)2Cys6 sequences from F. graminearum
Header	Length	%A(3)	%T(3)	%G(3)	%C(3)	%GC(all)	%GC(1)	%GC(2)	%GC(3)	COUSIN_18	COUSIN_59	CAI	ENC	SCUO	FOP	CBI	ICDI	GRAVY	AROMA
VTO92538	5796	18.427	27.536	23.24	30.797	50.742	55.694	42.495	54.037	0.807	0.859	0.751	56.876	0.044	0.404	0.119	0.04	-0.045	0.082
VTO91800	4143	23.968	28.096	20.854	27.082	49.095	55.105	44.243	47.936	0.009	0.049	0.817	58.777	0.025	0.346	0.033	0.024	-0.313	0.08
VTO93739	3897	21.555	25.558	22.325	30.562	50.68	55.35	43.803	52.887	0.532	0.612	0.788	57.625	0.035	0.384	0.086	0.035	-0.256	0.103
VTO82805	3885	18.996	30.579	24.633	25.792	48.752	55.985	39.846	50.425	0.14	0.219	0.751	57.248	0.039	0.373	0.058	0.036	-0.39	0.111
VTO90779	3633	22.956	25.021	22.543	29.48	49.931	54.583	43.187	52.023	0.772	0.845	0.852	57.814	0.032	0.384	0.084	0.028	-0.44	0.079
VTO82214	3519	20.29	27.195	24.638	27.877	54.049	62.234	47.4	52.515	0.538	0.464	0.758	56.739	0.041	0.389	0.092	0.05	-0.789	0.069
VTO88772	3498	21.012	24.099	24.099	30.789	48.685	49.485	41.681	54.889	0.319	0.359	0.765	57.31	0.041	0.37	0.073	0.041	0.021	0.111
VTO83766	3393	22.546	27.144	24.668	25.641	49.072	52.52	44.385	50.309	0.131	0.294	0.783	58.353	0.032	0.342	0.027	0.035	-0.295	0.084
VTO85827	3336	23.022	24.371	26.888	25.719	50.809	54.946	44.874	52.608	-0.071	-0.04	0.757	58.712	0.032	0.341	0.031	0.034	-0.315	0.088
VTO86733	3300	23.818	27.182	22.909	26.091	47.515	49.636	43.909	49	-0.124	0.165	0.74	58.833	0.03	0.345	0.029	0.035	-0.329	0.074
VTO82968	3243	16.096	29.047	23.682	31.175	50.54	54.117	42.646	54.857	0.819	0.861	0.755	53.927	0.069	0.423	0.147	0.065	0.068	0.109
VTO86059	3222	21.508	26.723	23.464	28.305	52.483	59.032	46.648	51.769	0.587	0.517	0.76	57.147	0.046	0.388	0.091	0.051	-0.503	0.076
VTO93338	3201	17.057	28.585	21.181	33.177	51.734	53.796	47.048	54.358	0.634	0.776	0.778	56.536	0.064	0.404	0.127	0.081	-0.363	0.084
VTO86746	3153	17.888	22.455	25.309	34.348	54.234	52.997	50.048	59.657	1.64	1.387	0.749	52.898	0.082	0.425	0.155	0.102	-0.464	0.082
VTO85338	3081	22.785	26.29	21.519	29.406	49.14	54.236	42.259	50.925	0.61	0.572	0.734	59.463	0.027	0.372	0.06	0.029	-0.195	0.092
VTO89686	3042	19.132	28.6	21.4	30.868	53.879	60.158	49.211	52.268	0.475	0.438	0.764	55.704	0.065	0.374	0.08	0.082	-0.536	0.082
VTO87877	2997	21.321	30.03	23.123	25.526	50.05	54.855	46.647	48.649	0.078	0.201	0.743	58.309	0.037	0.341	0.025	0.037	-0.543	0.07
VTO89343	2970	22.424	26.162	22.424	28.99	51.145	58.586	43.434	51.414	0.309	0.415	0.759	58.35	0.039	0.357	0.04	0.049	-0.513	0.078
VTO84797	2946	21.792	23.829	24.134	30.244	52.682	55.703	47.963	54.379	0.541	0.331	0.769	57.947	0.04	0.371	0.067	0.053	-0.525	0.082
VTO83512	2910	24.742	25.67	21.134	28.454	50.241	56.804	44.33	49.588	0.606	0.602	0.724	56.022	0.046	0.366	0.058	0.047	-0.5	0.085
VTO86483	2892	19.71	28.942	24.585	26.763	52.732	58.61	48.237	51.349	0.379	0.486	0.765	57.223	0.044	0.377	0.085	0.046	-0.515	0.082
VTO89745	2880	22.812	25.417	25.208	26.562	50.313	55.312	43.854	51.771	0.305	0.298	0.793	58.605	0.04	0.391	0.089	0.041	-0.53	0.077
VTO91527	2874	21.086	25.157	25.261	28.497	51.461	55.95	44.676	53.758	0.766	0.794	0.75	59.85	0.028	0.372	0.066	0.031	-0.569	0.077
VTO89964	2841	21.964	27.244	20.591	30.201	52.306	56.811	49.314	50.792	1.265	1.312	0.778	53.901	0.08	0.426	0.16	0.096	-0.504	0.08
VTO86256	2805	19.572	25.989	24.171	30.267	53.405	59.679	46.096	54.439	0.62	0.594	0.747	55.392	0.068	0.401	0.116	0.085	-0.466	0.075
VTO81704	2799	21.115	24.223	24.544	30.118	51.197	54.77	44.159	54.662	0.75	0.816	0.743	58.151	0.042	0.391	0.085	0.049	-0.591	0.09
VTO93823	2769	21.018	30.553	21.018	27.411	49.801	54.605	46.371	48.429	0.27	0.465	0.752	57.401	0.052	0.368	0.075	0.05	-0.145	0.062
VTO89382	2748	18.668	24.782	25.328	31.223	52.62	58.297	43.013	56.55	1.244	1.242	0.753	54.493	0.077	0.418	0.143	0.086	-0.252	0.075
VTO84180	2712	21.35	25.996	27.434	25.221	52.397	55.973	48.562	52.655	0.446	0.377	0.771	58.809	0.034	0.34	0.036	0.04	-0.432	0.073
VTO93324	2694	25.39	22.383	24.165	28.062	51.336	55.902	45.88	52.227	0.687	0.482	0.751	58.783	0.034	0.395	0.089	0.043	-0.627	0.089
VTO85433	2691	24.415	27.425	21.405	26.756	50.539	58.417	45.039	48.161	0.085	0.225	0.792	57.803	0.033	0.371	0.065	0.025	-0.458	0.076
VTO86255	2691	22.185	26.867	22.52	28.428	50.465	54.738	45.708	50.948	0.212	0.264	0.773	59.497	0.03	0.349	0.028	0.034	-0.58	0.084
VTO94101	2691	18.729	24.861	26.198	30.212	53.214	55.964	47.269	56.41	1.258	1.109	0.75	52.42	0.092	0.409	0.134	0.11	-0.389	0.067
VTO87132	2682	17.226	25.503	26.957	30.313	52.2	55.593	43.736	57.271	1.199	1.146	0.754	55.429	0.075	0.448	0.178	0.093	-0.405	0.076
VTO81865	2670	21.124	28.427	23.146	27.303	51.76	58.876	45.955	50.449	0.451	0.449	0.751	53.764	0.06	0.374	0.062	0.067	-0.519	0.093
VTO89889	2667	18.898	25.759	23.735	31.609	53.018	58.38	45.332	55.343	0.691	0.528	0.721	55.673	0.046	0.362	0.049	0.072	-0.559	0.083
VTO82361	2661	15.896	27.734	22.21	34.16	52.086	56.032	43.856	56.37	1.564	1.589	0.757	51.709	0.09	0.433	0.164	0.09	-0.4	0.074
VTO83972	2631	24.059	24.971	19.156	31.813	50.171	55.644	43.9	50.969	0.562	0.708	0.757	57.106	0.041	0.354	0.045	0.038	-0.351	0.086
VTO87733	2616	24.656	23.28	21.789	30.275	49.732	52.982	44.151	52.064	0.256	0.297	0.765	59.704	0.027	0.335	0.02	0.025	-0.31	0.073
VTO88806	2598	25.289	27.367	19.977	27.367	47.96	53.118	43.418	47.344	0.007	0.136	0.772	57.643	0.044	0.364	0.056	0.038	-0.21	0.08
VTO82019	2589	21.669	25.492	25.145	27.694	51.062	54.229	46.118	52.839	0.56	0.691	0.758	59.26	0.029	0.358	0.044	0.028	-0.515	0.068
VTO84563	2586	20.418	25.986	24.942	28.654	50.077	54.176	42.459	53.596	0.319	0.54	0.795	57.58	0.04	0.378	0.069	0.038	-0.242	0.102
VTO92784	2583	25.319	27.41	21.719	25.552	49.593	56.678	44.832	47.271	-0.065	0.058	0.748	59.119	0.034	0.334	0.029	0.035	-0.2	0.059
VTO84707	2544	24.292	22.759	25.708	27.241	52.948	54.245	51.651	52.948	0.23	0.182	0.758	59.844	0.029	0.329	0.034	0.036	-0.381	0.072
VTO90736	2544	25.118	25.59	21.816	27.476	49.057	52.948	44.929	49.292	0.466	0.533	0.77	59.367	0.032	0.357	0.047	0.044	-0.452	0.091
VTO89622	2508	21.89	29.067	23.684	25.359	50	56.34	44.617	49.043	0.08	0.355	0.746	58.291	0.038	0.356	0.05	0.033	-0.272	0.069
VTO92652	2493	19.254	26.113	24.308	30.325	51.103	53.911	44.765	54.633	0.641	0.732	0.754	58.958	0.035	0.363	0.066	0.038	-0.427	0.07
VTO82856	2460	19.878	27.927	20.61	31.585	52.764	57.927	48.171	52.195	1.149	1.045	0.772	54.681	0.061	0.402	0.126	0.057	-0.422	0.074
VTO87305	2457	24.054	25.519	24.054	26.374	48.84	53.48	42.613	50.427	-0.459	-0.304	0.775	57.726	0.042	0.33	0.008	0.046	-0.244	0.078
VTO90153	2454	16.015	23.227	27.262	33.496	53.382	56.724	42.665	60.758	1.122	1.117	0.736	56.201	0.065	0.438	0.161	0.074	-0.553	0.077
VTO85837	2442	21.13	22.85	26.413	29.607	50.819	55.405	41.032	56.02	0.395	0.406	0.77	57.754	0.043	0.394	0.102	0.048	-0.108	0.101
VTO83540	2439	20.418	27.429	21.402	30.75	51.579	55.966	46.617	52.153	0.794	0.878	0.752	58.163	0.042	0.397	0.118	0.044	-0.325	0.073
VTO93924	2424	21.411	30.446	23.515	24.629	49.34	54.579	45.297	48.144	-0.056	0.16	0.757	57.588	0.045	0.342	0.024	0.042	-0.174	0.076
VTO90515	2415	21.615	24.596	26.46	27.329	50.766	56.025	42.484	53.789	0.297	0.351	0.769	57.338	0.047	0.385	0.095	0.047	-0.342	0.07
VTO91338	2409	24.284	25.156	24.284	26.276	50.436	55.915	44.832	50.56	0.353	0.42	0.764	59.716	0.028	0.343	0.038	0.03	-0.291	0.077
VTO86344	2397	24.28	30.914	21.026	23.78	48.185	55.194	44.556	44.806	-0.156	-0.004	0.757	57.785	0.043	0.32	-0.009	0.044	-0.362	0.074
VTO82627	2388	20.729	26.131	21.985	31.156	49.497	49.874	45.477	53.141	0.233	0.368	0.758	58.069	0.045	0.361	0.062	0.05	-0.372	0.07
VTO90986	2385	24.906	24.403	25.409	25.283	49.937	52.956	46.164	50.692	-0.115	-0.007	0.76	60.363	0.028	0.324	-0.008	0.032	-0.587	0.079
VTO84529	2370	23.291	27.975	22.405	26.329	48.565	55.19	41.772	48.734	0.103	0.08	0.786	58.36	0.041	0.372	0.05	0.047	-0.482	0.089
VTO94116	2361	21.347	26.684	20.33	31.639	52.012	54.13	49.936	51.97	1.145	1.221	0.754	57.276	0.047	0.411	0.14	0.043	-0.406	0.073
VTO85871	2355	25.35	23.694	27.134	23.822	49.214	52.739	43.949	50.955	-0.122	-0.017	0.768	59.467	0.034	0.339	0.025	0.038	-0.54	0.082
VTO84986	2346	22.379	30.818	20.972	25.831	50.298	54.731	49.361	46.803	0.565	0.827	0.802	58.841	0.035	0.367	0.076	0.033	-0.295	0.078
VTO88268	2328	19.845	30.928	19.974	29.253	50.859	59.021	44.33	49.227	0.48	0.525	0.771	54.322	0.068	0.392	0.092	0.064	-0.459	0.083
VTO81801	2316	20.855	27.591	23.964	27.591	50.389	54.275	45.337	51.554	0.507	0.806	0.739	55.369	0.066	0.393	0.104	0.072	-0.405	0.074
VTO87007	2316	18.523	19.43	28.497	33.549	52.288	51.295	43.523	62.047	1.595	1.372	0.767	55.209	0.098	0.442	0.157	0.129	-0.492	0.097
VTO94095	2310	24.545	24.805	25.714	24.935	50.173	55.455	44.416	50.649	-0.058	0.13	0.758	58.576	0.038	0.338	0.022	0.038	-0.376	0.073
VTO93582	2307	20.156	31.99	18.856	28.999	50.975	58.388	46.684	47.854	0.246	0.424	0.736	56.438	0.047	0.367	0.068	0.042	-0.311	0.066
VTO85100	2292	23.822	25.524	22.382	28.272	48.298	52.094	42.147	50.654	0.4	0.427	0.761	59.881	0.029	0.372	0.056	0.026	-0.302	0.104
VTO82921	2289	29.227	23.067	23.198	24.509	49.367	53.211	47.182	47.706	0.056	0.176	0.75	59.217	0.034	0.297	-0.028	0.035	-0.328	0.073
VTO91904	2289	22.805	26.474	23.198	27.523	50.328	55.57	44.692	50.721	0.298	0.395	0.762	58.73	0.038	0.349	0.04	0.038	-0.252	0.07
VTO87066	2286	22.441	25.066	25.066	27.428	51.444	56.168	45.669	52.493	0.604	0.582	0.79	57.297	0.045	0.389	0.092	0.048	-0.513	0.083
VTO84501	2277	23.847	23.452	21.739	30.962	51.076	52.833	47.694	52.701	0.483	0.509	0.778	58.045	0.038	0.348	0.049	0.037	-0.306	0.082
VTO81928	2274	24.406	30.475	20.844	24.274	48.769	55.277	45.91	45.119	-0.073	-0.093	0.771	58.867	0.044	0.315	0.003	0.054	-0.255	0.07
VTO89948	2274	30.607	26.649	20.449	22.296	47.449	52.77	46.834	42.744	-0.331	-0.179	0.732	58.973	0.042	0.305	-0.013	0.042	-0.316	0.057
VTO91983	2268	25	24.074	25.794	25.132	48.898	54.365	41.402	50.926	0.398	0.446	0.759	58.963	0.04	0.34	0.024	0.045	-0.284	0.078
VTO81283	2265	22.781	21.457	23.179	32.583	52.053	55.232	45.166	55.762	0.698	0.714	0.732	55.227	0.059	0.369	0.065	0.066	-0.512	0.076
VTO88825	2250	25.067	25.6	20.4	28.933	49.022	54.133	43.6	49.333	0.06	0.113	0.763	57.27	0.042	0.335	0.014	0.042	-0.356	0.076
VTO88572	2244	18.583	26.738	23.797	30.882	51.872	57.888	43.048	54.679	0.582	0.68	0.855	58.731	0.042	0.377	0.077	0.057	-0.325	0.078
VTO85263	2235	18.121	26.04	26.443	29.396	53.378	62.013	42.282	55.839	0.874	0.896	0.755	55.528	0.071	0.423	0.136	0.074	-0.457	0.062
VTO83156	2232	23.522	29.435	22.043	25	48.835	56.989	42.473	47.043	0.014	0.025	0.738	58.228	0.045	0.32	-0.002	0.044	-0.318	0.057
VTO91440	2232	16.667	25.538	24.597	33.199	52.599	55.511	44.489	57.796	1.166	1.088	0.761	55.45	0.066	0.426	0.15	0.08	-0.445	0.079
VTO91433	2229	24.899	26.649	25.841	22.611	52.176	59.489	48.587	48.452	0.17	0.054	0.742	59.39	0.04	0.321	0.015	0.059	-0.235	0.073
VTO89330	2223	23.077	24.561	24.966	27.395	52.767	60.864	45.074	52.362	0.859	0.885	0.761	58.517	0.042	0.382	0.091	0.042	-0.437	0.055
VTO89354	2223	26.046	26.316	22.267	25.371	49.708	56.005	45.479	47.638	-0.309	-0.049	0.762	60.858	0.023	0.316	0.005	0.027	-0.331	0.058
VTO85801	2217	25.71	24.357	21.651	28.281	51.962	58.457	47.497	49.932	0.457	0.656	0.755	58.158	0.043	0.359	0.059	0.044	-0.365	0.069
VTO84533	2214	20.596	23.713	27.507	28.184	51.716	55.691	43.767	55.691	0.943	0.873	0.784	59.303	0.037	0.389	0.095	0.04	-0.409	0.079
VTO92437	2214	18.293	24.39	23.442	33.875	51.852	54.065	44.173	57.317	0.946	0.989	0.763	54.269	0.084	0.409	0.116	0.102	-0.508	0.085
VTO84102	2208	16.304	24.728	22.147	36.821	54.303	58.016	45.924	58.967	1.345	1.458	0.751	54.375	0.069	0.398	0.118	0.061	-0.38	0.091
VTO81223	2202	23.433	27.112	25.068	24.387	49.909	56.403	43.869	49.455	-0.259	0.018	0.747	57.756	0.044	0.325	0.005	0.056	-0.26	0.071
VTO84007	2202	28.747	25.204	18.801	27.248	49.864	57.766	45.777	46.049	-0.111	-0.069	0.75	56.01	0.06	0.336	0.023	0.066	-0.385	0.078
VTO86442	2202	24.387	26.158	26.022	23.433	49.546	54.496	44.687	49.455	0.122	0.193	0.751	58.627	0.039	0.336	0.012	0.035	-0.448	0.091
VTO88761	2202	23.842	29.292	22.207	24.659	46.367	50.136	42.098	46.866	0.47	0.455	0.761	59.292	0.04	0.352	0.041	0.045	-0.263	0.094
VTO88644	2199	21.146	28.377	23.192	27.285	49.841	52.524	46.521	50.477	-0.089	0.09	0.802	57.997	0.04	0.34	0.033	0.043	-0.343	0.072
VTO83421	2190	19.726	24.795	24.521	30.959	50.639	55.616	40.822	55.479	1.24	1.211	0.759	54.035	0.081	0.444	0.16	0.096	-0.534	0.089
VTO83834	2190	24.521	22.329	22.603	30.548	50.502	55.342	43.014	53.151	1.024	0.981	0.763	55.073	0.059	0.397	0.105	0.083	-0.409	0.074
VTO85854	2184	20.879	28.022	21.703	29.396	51.832	57.005	47.39	51.099	0.762	0.904	0.757	56.419	0.055	0.384	0.101	0.061	-0.239	0.061
VTO93931	2181	26.547	28.198	25.447	19.807	47.593	52.682	44.842	45.254	-0.382	-0.099	0.784	59.109	0.033	0.317	-0.008	0.049	-0.333	0.081
VTO84447	2169	23.098	26.279	23.79	26.833	47.994	54.219	39.142	50.622	0.023	0.109	0.742	59.223	0.039	0.366	0.05	0.031	-0.346	0.083
VTO83922	2163	25.104	27.184	22.885	24.827	50.301	55.479	47.712	47.712	-0.121	-0.084	0.747	60.498	0.035	0.311	-0.005	0.043	-0.342	0.069
VTO92504	2163	23.717	26.352	24.133	25.798	49.977	54.924	45.076	49.931	0.279	0.292	0.731	59.296	0.035	0.356	0.052	0.041	-0.265	0.083
VTO82126	2154	23.538	24.373	26.88	25.209	50.743	56.267	43.872	52.089	0.873	0.779	0.748	58.186	0.047	0.381	0.087	0.054	-0.349	0.063
VTO85963	2154	21.727	29.387	20.056	28.83	48.839	50.418	47.214	48.886	-0.025	0.241	0.748	58.953	0.036	0.356	0.055	0.034	-0.408	0.092
VTO91737	2154	24.652	25.348	24.234	25.766	47.911	54.318	39.415	50	-0.136	-0.035	0.78	59.741	0.032	0.342	0.01	0.027	-0.324	0.075
VTO82934	2151	20.781	32.775	20.223	26.22	48.071	54.812	42.957	46.444	-0.245	-0.102	0.738	58.352	0.043	0.317	-0.007	0.047	-0.311	0.074
VTO85178	2151	19.107	28.173	23.989	28.731	51.278	58.996	42.12	52.72	0.652	0.623	0.827	57.346	0.054	0.419	0.13	0.061	-0.356	0.092
VTO87688	2133	26.02	24.754	21.941	27.286	49.789	55.134	45.007	49.226	0.302	0.415	0.764	58.251	0.039	0.333	0.016	0.041	-0.308	0.079
VTO91745	2133	24.473	28.411	22.363	24.754	47.023	52.743	41.21	47.117	-0.343	-0.352	0.751	57.51	0.054	0.336	0.01	0.063	-0.411	0.089
VTO84966	2130	24.507	27.324	23.944	24.225	48.545	52.676	44.789	48.169	-0.069	0.058	0.779	57.944	0.049	0.348	0.033	0.061	-0.361	0.082
VTO84658	2127	23.413	22.567	26.798	27.221	51.575	55.148	45.557	54.02	0.512	0.551	0.79	59.166	0.038	0.368	0.066	0.041	-0.429	0.082
VTO83631	2124	21.045	26.13	28.531	24.294	49.906	52.966	43.927	52.825	0.188	0.229	0.757	58.567	0.053	0.352	0.044	0.058	-0.319	0.069
VTO92853	2121	22.489	23.338	26.45	27.723	51.344	54.314	45.545	54.173	0.251	0.305	0.789	59.668	0.032	0.344	0.035	0.037	-0.328	0.074
VTO90974	2118	15.864	30.878	20.68	32.578	53.872	57.79	50.567	53.258	1.628	1.491	0.775	54.329	0.07	0.421	0.16	0.095	-0.183	0.06
VTO92483	2118	23.513	28.47	22.946	25.071	48.395	56.516	40.652	48.017	-0.109	0.07	0.767	59.386	0.042	0.333	0.011	0.043	-0.3	0.095
VTO92899	2115	23.546	25.39	25.816	25.248	50.307	53.901	45.957	51.064	0.305	0.307	0.759	59.381	0.042	0.356	0.05	0.05	-0.37	0.092
VTO92271	2109	21.764	25.462	23.613	29.161	50.498	53.77	44.95	52.774	0.622	0.625	0.818	59.209	0.03	0.373	0.075	0.04	-0.325	0.088
VTO81440	2106	23.077	29.915	21.51	25.499	49.905	54.701	48.006	47.009	-0.043	-0.01	0.757	60.532	0.03	0.33	0.021	0.026	-0.343	0.074
VTO92920	2103	17.974	28.673	24.964	28.388	50.357	55.492	42.225	53.352	0.505	0.555	0.765	54.927	0.081	0.398	0.102	0.098	-0.485	0.074
VTO93755	2100	24.857	26.286	23.714	25.143	48.905	54	43.857	48.857	0.19	0.394	0.753	59.39	0.034	0.347	0.03	0.036	-0.325	0.084
VTO88674	2094	23.639	29.513	22.35	24.499	47.517	52.149	43.553	46.848	-0.212	-0.182	0.751	60.786	0.031	0.327	0.004	0.037	-0.303	0.079
VTO91976	2091	23.673	27.977	24.821	23.529	50.407	57.532	45.337	48.35	0.042	0.126	0.761	60.688	0.026	0.327	0.01	0.023	-0.247	0.085
VTO86543	2085	21.727	22.734	23.597	31.942	52.086	56.547	44.173	55.54	0.976	0.824	0.762	57.929	0.047	0.363	0.074	0.05	-0.167	0.069
VTO90441	2085	23.741	33.381	20.576	22.302	50.216	58.849	48.921	42.878	0.076	0.513	0.795	56.255	0.063	0.344	0.05	0.086	-0.32	0.066
VTO83411	2079	22.655	23.954	23.665	29.726	52.092	56.854	46.032	53.391	0.859	0.839	0.744	58.065	0.046	0.371	0.072	0.053	-0.392	0.075
VTO84890	2076	21.965	29.48	24.422	24.133	49.326	54.48	44.942	48.555	-0.021	0.145	0.746	59.289	0.036	0.331	0.016	0.044	-0.302	0.075
VTO90560	2070	24.928	24.638	21.884	28.551	50.676	55.652	45.942	50.435	0.843	0.925	0.755	56.922	0.051	0.384	0.089	0.047	-0.514	0.073
VTO84231	2067	19.884	30.479	19.303	30.334	49.637	56.604	42.671	49.637	0.537	0.662	0.813	57.104	0.058	0.354	0.047	0.049	-0.322	0.074
VTO90897	2064	25.145	22.965	21.948	29.942	49.079	51.744	43.605	51.89	0.409	0.208	0.765	56.779	0.052	0.351	0.04	0.075	-0.377	0.087
VTO92063	2058	23.615	25.656	24.49	26.239	48.299	52.77	41.399	50.729	-0.138	-0.12	0.751	61.279	0.023	0.334	-0.007	0.028	-0.493	0.092
VTO85267	2052	20.468	26.17	24.854	28.509	51.218	54.386	45.906	53.363	0.28	0.386	0.745	61.04	0.031	0.369	0.067	0.033	-0.414	0.088
VTO86636	2052	19.883	28.363	24.854	26.901	50.341	54.678	44.591	51.754	0.073	0.101	0.754	59.207	0.04	0.365	0.059	0.04	-0.336	0.083
VTO86502	2052	24.269	23.099	24.269	28.363	49.708	53.216	43.275	52.632	0.906	0.785	0.751	61.165	0.032	0.364	0.041	0.045	-0.481	0.102
VTO85323	2049	24.744	27.233	23.572	24.451	48.414	54.319	42.899	48.023	0.17	0.096	0.763	58.626	0.04	0.342	0.023	0.041	-0.406	0.081
VTO90704	2037	21.797	23.122	26.51	28.571	52.185	53.314	48.159	55.081	0.869	0.743	0.885	58.213	0.052	0.396	0.114	0.064	-0.326	0.084
VTO93800	2025	24.444	26.519	24.593	24.444	50.173	55.407	46.074	49.037	-0.374	-0.334	0.783	59.143	0.037	0.322	0.006	0.045	-0.333	0.074
VTO92200	2022	22.849	26.706	23.145	27.3	49.654	54.748	43.769	50.445	0.491	0.572	0.767	56.823	0.038	0.375	0.064	0.04	-0.401	0.095
VTO83333	2019	26.003	27.637	19.762	26.597	48.044	51.56	46.211	46.36	0.425	0.614	0.752	57.321	0.051	0.336	0.022	0.053	-0.276	0.08
VTO93812	2016	22.024	25.595	25.298	27.083	49.454	50.893	45.089	52.381	0.598	0.44	0.774	57.939	0.062	0.363	0.063	0.097	-0.262	0.085
VTO83283	2013	24.143	28.614	22.355	24.888	49.776	57.526	44.56	47.243	-0.245	0.01	0.733	59.197	0.038	0.336	0.027	0.045	-0.276	0.072
VTO85235	2013	25.633	28.316	21.759	24.292	48.385	54.993	44.113	46.051	-0.073	-0.043	0.788	58.543	0.039	0.327	0.004	0.038	-0.305	0.087
VTO94232	2007	23.169	22.422	23.617	30.792	51.719	57.698	43.049	54.41	1.025	1.046	0.759	56.096	0.062	0.412	0.131	0.082	-0.259	0.085
VTO89576	2001	23.388	31.634	22.489	22.489	46.777	52.624	42.729	44.978	0.31	0.2	0.754	58.635	0.04	0.331	0.012	0.044	-0.191	0.098
VTO81702	1998	22.673	27.778	24.775	24.775	50.3	57.057	44.294	49.55	0.165	0.186	0.755	58.659	0.047	0.329	0.006	0.053	-0.393	0.092
VTO82201	1998	21.471	29.429	21.321	27.778	50.3	57.057	44.745	49.099	0.374	0.606	0.759	57.366	0.046	0.361	0.06	0.042	-0.326	0.081
VTO83239	1995	24.211	28.872	20.752	26.165	51.429	58.947	48.421	46.917	0.142	0.217	0.766	59.699	0.036	0.345	0.042	0.03	-0.319	0.072
VTO86274	1992	21.536	25.452	24.247	28.765	52.309	56.627	47.289	53.012	0.718	0.569	0.741	53.74	0.07	0.374	0.087	0.113	-0.288	0.072
VTO86169	1989	20.965	28.507	22.021	28.507	51.533	56.109	47.964	50.528	0.254	0.368	0.774	59	0.038	0.335	0.035	0.035	-0.21	0.056
VTO94248	1989	12.519	23.831	22.474	41.176	53.293	53.544	42.685	63.65	2.478	2.405	0.745	44.293	0.188	0.535	0.303	0.249	-0.432	0.083
VTO87461	1983	25.416	27.08	25.719	21.785	50.076	58.245	44.478	47.504	-0.361	-0.367	0.763	58.112	0.046	0.331	0.013	0.069	-0.37	0.068
VTO84445	1980	26.212	25.606	22.273	25.909	48.535	52.727	44.697	48.182	-0.038	-0.021	0.758	58.369	0.048	0.335	0.011	0.048	-0.286	0.079
VTO87675	1977	25.341	25.797	21.7	27.162	48.457	54.021	42.489	48.862	0.282	0.334	0.748	60.023	0.03	0.354	0.041	0.035	-0.311	0.078
VTO88008	1974	25.38	24.468	21.125	29.027	50.152	52.432	47.872	50.152	0.317	0.394	0.76	56.619	0.058	0.345	0.034	0.064	-0.196	0.084
VTO84083	1971	17.047	23.896	22.222	36.834	50.786	51.446	41.857	59.056	1.139	1.218	0.761	52.864	0.09	0.436	0.151	0.102	-0.433	0.087
VTO87332	1971	23.592	30.898	19.939	25.571	46.677	52.359	42.161	45.51	0.129	0.242	0.791	57.73	0.052	0.337	0.01	0.053	-0.31	0.088
VTO82857	1968	26.524	27.896	22.713	22.866	46.799	55.183	39.634	45.579	-0.553	-0.346	0.777	57.149	0.056	0.29	-0.062	0.064	-0.242	0.089
VTO84540	1968	21.189	26.067	24.695	28.049	50.661	55.945	43.293	52.744	0.555	0.63	0.753	57.777	0.048	0.382	0.084	0.052	-0.358	0.078
VTO82989	1959	29.862	26.953	20.674	22.511	47.728	54.977	45.023	43.185	-0.73	-0.587	0.771	55.183	0.075	0.296	-0.034	0.081	-0.198	0.067
VTO84796	1956	20.245	29.448	20.399	29.908	51.38	57.822	46.012	50.307	0.904	1.033	0.776	55.476	0.063	0.374	0.082	0.079	-0.311	0.074
VTO84521	1953	24.578	25.499	24.424	25.499	48.131	52.074	42.396	49.923	0.067	0.242	0.759	57.656	0.042	0.361	0.043	0.038	-0.356	0.095
VTO85030	1950	22.615	29.077	23.385	24.923	49.59	54	46.462	48.308	-0.032	0.038	0.746	58.299	0.041	0.32	-0.002	0.05	-0.447	0.074
VTO91892	1938	24.768	25.542	22.446	27.245	49.897	58.05	41.95	49.69	0.297	0.461	0.746	59.25	0.034	0.356	0.048	0.037	-0.361	0.068
VTO93955	1938	23.375	28.947	23.839	23.839	49.484	54.799	45.975	47.678	-0.084	-0.06	0.76	58.901	0.048	0.317	-0.001	0.051	-0.373	0.068
VTO93548	1935	20.62	27.752	23.566	28.062	50.904	55.039	46.047	51.628	0.063	0.088	0.809	57.739	0.04	0.344	0.031	0.052	-0.224	0.078
VTO81501	1923	26.521	26.989	22.309	24.181	47.374	53.822	41.81	46.49	0.141	0.197	0.757	59.123	0.04	0.319	-0.014	0.043	-0.353	0.083
VTO84882	1920	17.656	28.438	25.625	28.281	52.76	58.281	46.094	53.906	0.151	0.195	0.765	58.1	0.052	0.357	0.061	0.062	-0.246	0.069
VTO92781	1920	22.031	25.156	25.156	27.656	49.062	50.156	44.219	52.812	0.499	0.641	0.761	60.93	0.034	0.356	0.052	0.045	-0.19	0.08
VTO94166	1920	15.156	29.219	20.938	34.688	55.781	56.25	55.469	55.625	1.111	0.983	0.812	54.396	0.096	0.412	0.142	0.096	-0.927	0.047
VTO84548	1905	22.677	25.827	19.685	31.811	49.029	53.228	42.362	51.496	0.684	0.738	0.754	56.707	0.054	0.38	0.084	0.055	-0.186	0.079
VTO84544	1890	23.016	25.714	22.381	28.889	49.841	54.921	43.333	51.27	0.65	0.448	0.759	55.155	0.066	0.394	0.102	0.083	-0.316	0.081
VTO82202	1884	21.338	27.866	21.178	29.618	54.087	60.987	50.478	50.796	0.634	0.684	0.766	57.548	0.046	0.391	0.091	0.051	-0.881	0.059
VTO87178	1884	18.153	28.981	27.389	25.478	51.327	54.936	46.178	52.866	0.466	0.524	0.764	60.199	0.047	0.348	0.042	0.062	-0.265	0.08
VTO90373	1881	22.488	28.868	20.415	28.23	49.654	55.183	45.136	48.644	-0.121	-0.063	0.762	57.017	0.048	0.346	0.029	0.042	-0.316	0.107
VTO92923	1875	25.28	26.08	23.52	25.12	46.773	50.08	41.6	48.64	0.519	0.765	0.754	56.298	0.058	0.384	0.082	0.066	-0.277	0.099
VTO93581	1875	26.24	29.76	20	24	47.787	55.36	44	44	-0.133	0.021	0.752	58.365	0.051	0.338	0.02	0.079	-0.342	0.085
VTO91499	1860	15.968	24.194	25.161	34.677	52.204	55.323	41.452	59.839	0.975	1.178	0.763	51.841	0.11	0.456	0.187	0.123	-0.234	0.079
VTO88685	1854	26.052	27.994	23.786	22.168	48.867	54.531	46.117	45.955	-0.177	-0.099	0.794	60.155	0.037	0.311	-0.006	0.051	-0.341	0.063
VTO89901	1848	23.539	26.136	25.812	24.513	51.082	57.792	45.13	50.325	-0.308	-0.102	0.76	58.697	0.047	0.321	0.006	0.074	-0.193	0.081
VTO92058	1848	23.052	27.76	20.617	28.571	49.08	55.682	42.37	49.188	0.046	0.335	0.764	57.12	0.051	0.38	0.085	0.053	-0.293	0.063
VTO88779	1842	27.199	24.267	20.521	28.013	50.651	57.818	45.603	48.534	0.555	0.574	0.751	59.073	0.042	0.32	0.013	0.05	-0.25	0.073
VTO83222	1833	25.696	28.805	23.568	21.931	47.245	53.519	42.717	45.499	-0.361	-0.293	0.744	60.232	0.037	0.31	-0.034	0.039	-0.386	0.097
VTO91157	1827	25.616	27.422	22.003	24.959	46.962	50.903	43.021	46.962	-0.094	0.074	0.757	59.47	0.048	0.343	0.021	0.05	-0.37	0.087
VTO82897	1821	26.359	28.171	22.57	22.9	46.403	53.707	40.033	45.47	-0.418	-0.402	0.768	56.782	0.052	0.317	-0.028	0.058	-0.323	0.094
VTO87225	1818	21.287	25.908	18.812	33.993	50.77	52.475	47.03	52.805	0.418	0.293	0.733	55.865	0.059	0.364	0.071	0.058	-0.194	0.079
VTO85732	1815	22.479	29.256	23.471	24.793	47.383	54.215	39.669	48.264	-0.251	0.059	0.787	58.162	0.052	0.33	0.005	0.069	-0.172	0.078
VTO85790	1809	21.725	30.017	24.046	24.212	48.867	55.224	43.118	48.259	0.054	0.117	0.813	57.748	0.054	0.324	0.006	0.061	-0.215	0.071
VTO81848	1803	23.295	33.278	22.296	21.131	47.088	51.913	45.923	43.428	-0.115	0.139	0.78	57.212	0.055	0.328	0.005	0.056	-0.321	0.082
VTO93076	1794	19.398	23.579	25.418	31.605	52.843	56.355	45.151	57.023	1.107	1.086	0.772	56.445	0.07	0.397	0.106	0.068	-0.277	0.079
VTO89602	1791	25.963	24.623	24.791	24.623	55.388	62.647	54.104	49.414	-0.006	0.136	0.741	58.831	0.046	0.354	0.062	0.058	-0.778	0.067
VTO81564	1782	25.589	29.63	20.202	24.579	47.082	52.357	44.108	44.781	-0.039	0.156	0.764	58.308	0.05	0.346	0.033	0.062	-0.365	0.066
VTO90243	1776	23.142	26.351	28.209	22.297	48.874	54.73	41.385	50.507	-0.062	0.087	0.763	59.356	0.039	0.349	0.028	0.043	-0.407	0.085
VTO89411	1773	22.504	26.565	23.689	27.242	50.197	53.469	46.193	50.931	0.404	0.359	0.757	61.044	0.03	0.351	0.051	0.036	-0.138	0.078
VTO84189	1761	25.724	27.257	22.147	24.872	49.006	52.641	47.359	47.019	0.155	0.354	0.807	59.412	0.045	0.319	0.003	0.064	-0.429	0.072
VTO85087	1731	24.783	25.823	21.49	27.903	48.18	53.726	41.421	49.393	0.478	0.509	0.764	58.551	0.048	0.351	0.037	0.053	-0.237	0.087
VTO88659	1731	23.05	25.477	22.01	29.463	51.704	58.752	44.887	51.473	0.441	0.449	0.812	60.109	0.033	0.349	0.042	0.026	-0.422	0.073
VTO91272	1728	25.174	27.604	23.438	23.785	52.025	59.896	48.958	47.222	0.191	0.358	0.77	57.195	0.058	0.344	0.037	0.067	-0.598	0.061
VTO88356	1719	23.909	27.574	24.258	24.258	46.771	50.262	41.536	48.517	0.436	0.411	0.78	58.773	0.05	0.373	0.057	0.059	-0.379	0.082
VTO91020	1713	20.841	27.145	24.869	27.145	50.438	53.765	45.534	52.014	-0.143	0.024	0.736	56.007	0.065	0.342	0.032	0.077	-0.309	0.093
VTO85094	1707	25.308	26.889	24.253	23.55	48.799	52.724	45.87	47.803	0.249	0.275	0.756	60.505	0.033	0.35	0.044	0.027	-0.231	0.081
VTO86307	1707	17.399	26.186	27.065	29.35	53.779	59.578	45.343	56.415	0.938	0.759	0.801	57.648	0.051	0.369	0.074	0.07	-0.366	0.074
VTO91708	1704	20.599	22.359	28.521	28.521	52.582	55.106	45.599	57.042	0.741	0.679	0.806	57.803	0.055	0.382	0.089	0.062	-0.252	0.078
VTO93010	1698	27.385	25.088	24.028	23.498	48.999	56.184	43.286	47.527	-0.165	-0.149	0.774	58.914	0.041	0.335	0.014	0.041	-0.318	0.074
VTO91798	1692	25.887	23.582	24.291	26.241	48.168	52.837	41.135	50.532	0.45	0.467	0.752	60.148	0.03	0.357	0.036	0.027	-0.315	0.073
VTO87623	1683	11.052	29.59	22.816	36.542	54.843	57.398	47.772	59.358	1.946	1.996	0.783	46.392	0.13	0.463	0.211	0.165	-0.336	0.102
VTO84895	1680	22.143	28.036	21.071	28.75	49.583	54.464	44.464	49.821	0.516	0.568	0.743	58.255	0.051	0.374	0.075	0.049	-0.121	0.084
VTO85726	1677	22.719	31.306	23.792	22.182	48.479	54.383	45.081	45.975	-0.029	0.153	0.73	57.906	0.049	0.345	0.041	0.046	-0.314	0.081
VTO93006	1677	22.898	28.623	24.508	23.971	49.493	53.309	46.691	48.479	-0.477	-0.429	0.763	59.571	0.048	0.29	-0.025	0.067	-0.149	0.088
VTO83811	1656	24.094	25.181	26.087	24.638	49.275	50.543	46.558	50.725	0.221	0.081	0.782	58.695	0.05	0.299	-0.029	0.067	-0.274	0.08
VTO86889	1653	27.042	26.316	20.145	26.497	47.792	55.172	41.561	46.642	0.2	0.231	0.724	55.931	0.065	0.361	0.056	0.079	-0.204	0.078
VTO87364	1650	23.273	18.909	22.364	35.455	53.03	56.364	44.909	57.818	0.849	0.894	0.76	54.053	0.076	0.402	0.128	0.066	-0.034	0.073
VTO90596	1644	18.431	26.642	25.912	29.015	50	54.562	40.511	54.927	0.629	0.772	0.758	57.654	0.069	0.419	0.126	0.082	-0.279	0.084
VTO81846	1635	26.422	30.275	22.018	21.284	45.933	51.56	42.936	43.303	-0.19	0.045	0.782	55.333	0.078	0.313	-0.016	0.081	-0.249	0.068
VTO92534	1629	29.65	22.836	21.547	25.967	49.785	56.906	44.936	47.514	-0.104	0.061	0.768	58.286	0.048	0.341	0.035	0.05	-0.297	0.076
VTO91884	1626	25.461	23.616	26.568	24.354	49.569	52.952	44.834	50.923	0.165	0.217	0.782	59.122	0.058	0.345	0.038	0.1	-0.076	0.089
VTO91760	1626	22.14	25.461	26.753	25.646	50.246	53.506	44.834	52.399	0.36	0.281	0.804	60.05	0.04	0.361	0.057	0.042	-0.212	0.076
VTO91844	1620	25.37	26.111	22.593	25.926	47.531	48.333	45.741	48.519	0.232	0.247	0.801	57.32	0.049	0.339	0.022	0.056	-0.32	0.104
VTO94459	1620	20	29.074	25	25.926	50.185	54.815	44.815	50.926	0.327	0.425	0.774	58.706	0.049	0.369	0.071	0.062	-0.346	0.083
VTO81331	1617	25.232	29.314	23.748	21.707	47.31	51.948	44.527	45.455	-0.172	0.031	0.74	58.332	0.04	0.331	0.022	0.039	0.046	0.08
VTO92888	1614	24.349	28.253	19.888	27.509	47.708	52.788	42.937	47.398	0.169	0.311	0.798	58.153	0.058	0.353	0.045	0.046	-0.247	0.086
VTO82336	1608	16.978	35.821	18.097	29.104	50.311	56.716	47.015	47.201	0.568	0.728	0.771	54.4	0.073	0.402	0.119	0.059	-0.1	0.086
VTO85659	1593	21.846	29.379	21.657	27.119	48.588	54.991	41.996	48.776	-0.087	-0.067	0.737	57.738	0.061	0.35	0.034	0.063	-0.158	0.083
VTO84200	1584	24.242	23.485	24.621	27.652	52.02	58.333	45.455	52.273	0.55	0.459	0.78	59.696	0.041	0.342	0.036	0.04	-0.172	0.074
VTO87175	1578	22.814	26.806	23.764	26.616	50.634	50.57	50.951	50.38	0.479	0.768	0.766	55.876	0.075	0.361	0.072	0.114	-0.461	0.048
VTO91624	1578	18.061	21.673	27.186	33.08	54.943	56.654	47.909	60.266	1.175	1.24	0.752	58.001	0.081	0.431	0.166	0.111	-0.526	0.069
VTO81787	1572	22.137	30.153	20.038	27.672	46.883	51.718	41.221	47.71	0.199	0.38	0.767	61.185	0.036	0.35	0.023	0.041	-0.093	0.107
VTO85767	1566	25.096	25.67	22.222	27.011	48.02	52.107	42.72	49.234	-0.054	0.095	0.777	58.76	0.043	0.349	0.035	0.04	-0.131	0.092
VTO87726	1563	15.931	22.841	28.023	33.205	55.662	58.157	47.601	61.228	0.858	0.728	0.774	57.365	0.06	0.371	0.086	0.066	-0.121	0.071
VTO82975	1560	25	29.615	20.577	24.808	46.346	52.692	40.962	45.385	-0.124	-0.056	0.774	56.858	0.059	0.352	0.021	0.066	-0.296	0.106
VTO93737	1560	27.115	28.462	19.808	24.615	47.179	54.808	42.308	44.423	-0.106	0.067	0.796	57.101	0.065	0.337	0.023	0.061	-0.185	0.081
VTO90147	1551	27.273	26.692	20.309	25.725	47.84	55.126	42.36	46.035	-0.036	-0.074	0.743	58.717	0.046	0.353	0.032	0.041	-0.371	0.087
VTO92825	1545	23.107	28.544	22.913	25.437	49.644	55.534	45.049	48.35	-0.018	-0.011	0.8	60.576	0.04	0.333	0.016	0.038	-0.193	0.064
VTO83934	1530	22.941	30.98	21.569	24.51	47.516	52.157	44.314	46.078	-0.069	0.022	0.769	59.224	0.056	0.305	-0.019	0.068	-0.147	0.083
VTO93831	1521	25.049	29.586	17.751	27.613	47.469	53.452	43.59	45.365	0.518	0.613	0.771	56.333	0.072	0.376	0.069	0.064	-0.314	0.087
VTO82120	1518	20.751	23.123	24.506	31.621	50.856	55.336	41.107	56.126	0.929	0.792	0.746	56.351	0.056	0.415	0.133	0.13	-0.416	0.089
VTO83381	1515	23.96	24.356	27.129	24.554	49.505	52.079	44.752	51.683	0.182	0.408	0.758	55.999	0.061	0.36	0.049	0.081	-0.324	0.081
VTO92803	1509	18.489	20.477	31.014	30.02	53.943	56.461	44.334	61.034	0.095	0.088	0.766	58.819	0.064	0.358	0.064	0.1	-0.114	0.068
VTO88044	1491	24.748	23.944	22.736	28.571	50.637	52.918	47.686	51.308	0.765	0.745	0.773	61.075	0.035	0.366	0.072	0.048	-0.607	0.032
VTO88053	1488	27.016	26.815	18.75	27.419	47.648	55.444	41.331	46.169	0.063	0.101	0.766	58.371	0.061	0.35	0.031	0.062	-0.4	0.077
VTO87009	1485	25.859	18.99	28.889	26.263	52.054	53.737	47.273	55.152	0.261	0.262	0.749	57.21	0.066	0.367	0.07	0.09	-0.401	0.091
VTO94492	1479	17.647	25.558	22.921	33.874	54.158	56.795	48.884	56.795	0.969	0.906	0.768	56.582	0.065	0.398	0.122	0.066	-0.296	0.073
VTO83960	1470	25.306	24.49	25.51	24.694	48.776	53.673	42.449	50.204	0.204	0.285	0.826	58.505	0.054	0.349	0.033	0.051	-0.361	0.078
VTO88797	1467	17.587	22.904	28.425	31.084	52.556	55.828	42.331	59.509	0.856	0.697	0.788	54.568	0.079	0.389	0.092	0.091	-0.451	0.084
VTO90934	1461	22.793	28.542	22.998	25.667	49.76	54.209	46.407	48.665	-0.028	0.083	0.804	59.725	0.04	0.355	0.049	0.029	-0.351	0.078
VTO81905	1440	21.458	26.667	23.125	28.75	48.611	54.583	39.375	51.875	0.083	0.038	0.806	60.971	0.042	0.377	0.065	0.047	-0.181	0.084
VTO81218	1428	24.37	28.361	22.689	24.58	47.829	54.412	41.807	47.269	-0.031	0.121	0.77	58.723	0.055	0.34	0.016	0.05	-0.12	0.095
VTO85101	1419	25.581	28.964	23.679	21.776	47.428	52.643	44.186	45.455	-0.054	0.031	0.773	58.403	0.055	0.312	-0.003	0.067	-0.099	0.07
VTO89909	1416	22.669	23.941	25.424	27.966	51.907	55.72	46.61	53.39	0.478	0.303	0.822	59.965	0.048	0.35	0.047	0.047	-0.017	0.081
VTO91952	1413	23.779	28.662	25.053	22.505	47.417	52.229	42.463	47.558	0.113	0.357	0.766	57.797	0.054	0.355	0.04	0.058	-0.222	0.081
VTO92576	1413	28.025	25.902	21.019	25.053	46.709	50.743	43.312	46.072	0.244	0.486	0.756	61.222	0.036	0.339	0.02	0.033	-0.306	0.102
VTO84346	1395	25.376	30.108	17.204	27.312	57.419	65.376	62.366	44.516	0.589	0.93	0.802	59.737	0.055	0.381	0.102	0.066	-1.166	0.078
VTO91648	1395	16.129	23.011	24.301	36.559	55.986	50.108	56.989	60.86	0.726	0.458	0.785	56.248	0.076	0.376	0.102	0.131	-0.511	0.084
VTO90463	1389	19.222	31.317	22.678	26.782	51.188	56.371	47.732	49.46	0.205	0.207	0.781	60.051	0.046	0.351	0.053	0.052	-0.373	0.087
VTO83103	1380	22.174	29.783	20.435	27.609	45.87	50.435	39.13	48.043	-0.234	-0.109	0.796	57.895	0.058	0.349	0.036	0.061	-0.121	0.094
VTO83350	1371	24.726	30.416	22.757	22.101	47.848	53.611	45.077	44.858	0.029	0.16	0.814	59.09	0.058	0.331	0.019	0.065	-0.143	0.075
VTO83989	1371	27.571	26.915	18.162	27.352	46.754	52.735	42.013	45.514	-0.231	-0.159	0.767	57.638	0.055	0.347	0.028	0.056	-0.209	0.077
VTO92683	1365	20.44	32.308	24.396	22.857	47.106	53.846	40.22	47.253	0.206	0.34	0.77	59.104	0.053	0.333	0.022	0.054	-0.034	0.095
VTO93943	1365	23.297	23.956	27.473	25.275	51.429	56.044	45.495	52.747	0.565	0.458	0.786	62.978	0.033	0.388	0.094	0.045	-0.314	0.099
VTO94488	1359	17.881	20.309	26.49	35.32	53.054	52.097	45.254	61.81	1.412	1.264	0.787	54.698	0.085	0.411	0.126	0.13	-0.261	0.086
VTO83234	1350	27.333	24	19.111	29.556	48.815	53.556	44.222	48.667	0.422	0.483	0.78	58.447	0.052	0.354	0.047	0.056	-0.435	0.067
VTO92166	1350	20.222	25.333	25.111	29.333	48.444	52.889	38	54.444	0.768	0.897	0.774	56.582	0.062	0.394	0.069	0.065	-0.498	0.1
VTO92458	1350	23.556	27.778	26.222	22.444	48.296	54.444	41.778	48.667	0.292	0.335	0.763	57.879	0.055	0.348	0.031	0.067	-0.275	0.065
VTO90236	1341	26.846	33.333	19.239	20.582	44.072	49.888	42.506	39.821	-0.118	0.08	0.79	58.22	0.057	0.315	-0.021	0.061	-0.1	0.081
VTO83633	1326	22.398	27.828	20.136	29.638	48.341	47.511	47.738	49.774	0.629	0.587	0.764	60.116	0.048	0.374	0.071	0.049	-0.354	0.098
VTO81748	1323	24.49	25.85	26.077	23.583	51.398	52.154	52.381	49.66	0.048	-0.026	0.816	60.264	0.047	0.333	0.015	0.067	-0.644	0.077
VTO93137	1323	21.769	25.17	24.717	28.345	52.986	57.596	48.299	53.061	0.938	0.804	0.786	56.46	0.08	0.393	0.111	0.097	-0.246	0.073
VTO87645	1293	22.274	31.555	22.97	23.202	48.183	52.668	45.708	46.172	0.126	0.179	0.805	57.27	0.049	0.363	0.06	0.052	-0.37	0.093
VTO89168	1287	25.641	28.671	24.476	21.212	48.718	53.147	47.319	45.688	-0.6	-0.389	0.759	58.967	0.061	0.29	-0.044	0.073	-0.185	0.089
VTO91763	1269	23.404	23.877	26.95	25.768	50.433	55.792	42.79	52.719	0.381	0.427	0.752	59.451	0.038	0.352	0.039	0.042	-0.393	0.111
VTO87288	1248	26.202	25	20.192	28.606	49.439	51.923	47.596	48.798	0.581	0.51	0.758	54.737	0.078	0.366	0.077	0.075	-0.276	0.058
VTO94336	1236	21.602	26.214	24.272	27.913	50	53.883	43.932	52.184	0.177	0.363	0.787	57.855	0.07	0.348	0.038	0.088	-0.201	0.1
VTO86774	1233	25.061	26.521	23.601	24.818	46.715	51.095	40.633	48.418	0.164	0.302	0.782	59.069	0.055	0.347	0.024	0.061	-0.447	0.059
VTO94339	1200	20.75	27	21.75	30.5	52.083	55.75	48.25	52.25	0.38	0.3	0.781	61.493	0.048	0.31	-0.002	0.049	-0.084	0.09
VTO83280	1197	20.05	22.055	25.815	32.08	52.381	49.624	49.624	57.895	1.027	0.921	0.78	56.843	0.086	0.384	0.102	0.094	-0.434	0.04
VTO84732	1197	20.551	29.323	26.316	23.81	50.125	55.138	45.113	50.125	0.134	0.078	0.754	59.594	0.064	0.318	0.003	0.083	-0.225	0.07
VTO82847	1119	23.324	23.056	25.737	27.882	49.955	48.525	47.721	53.619	0.365	0.292	0.791	55.564	0.081	0.374	0.08	0.125	-0.366	0.059
VTO93992	1116	19.086	24.194	26.882	29.839	49.642	51.613	40.591	56.72	0.249	0.149	0.756	59.795	0.056	0.35	0.033	0.076	-0.364	0.084
VTO89209	1053	21.368	22.792	21.083	34.758	51.947	56.98	43.02	55.84	1.376	1.454	0.85	45.662	0.133	0.474	0.205	0.194	-0.703	0.057
VTO88433	960	21.875	29.688	24.688	23.75	47.917	51.25	44.062	48.438	-0.358	-0.2	0.749	57.141	0.072	0.288	-0.052	0.104	-0.154	0.088
VTO82077	762	24.016	24.016	24.409	27.559	52.625	55.118	50.787	51.969	0.131	0.292	0.787	60.471	0.073	0.347	0.05	0.109	-0.658	0.055
VTO84829	624	11.058	20.192	29.808	38.942	60.096	56.731	54.808	68.75	1.43	1.294	0.816	52.469	0.174	0.48	0.22	0.289	-1.246	0.097
VTO81465	486	22.84	22.84	24.691	29.63	51.646	48.765	51.852	54.321	0.124	-0.041	0.749	59.45	0.063	0.316	-0.002	0.199	-0.418	0.068
