# Supplementary material for: Composition and Codon Usage Pattern Results in Divergence of the Zinc Binuclear Cluster (Zn(II)2Cys6) Sequences among Ascomycetes Plant Pathogenic Fungi
Source: J Fungi (Basel). 2022 Oct 27;8(11):1134. doi: 10.3390/jof8111134 (PMC9694491; doi:10.3390/jof8111134)
Supplement: Supplementary file 1 [file jof-08-01134-s001.zip › Table S7.xlsx]

## Sheet: Gaeumannomyces_tritici
Table S7: The composition and various codon usage bias parameters of 152 Zn(II)2Cys6 sequences from G. tritici
Header	Length	%A(3)	%T(3)	%G(3)	%C(3)	%GC(all)	%GC(1)	%GC(2)	%GC(3)	COUSIN_18	COUSIN_59	CAI	ENC	SCUO	FOP	CBI	ICDI	GRAVY	AROMA
EJT76372	3648	14.885	16.118	33.224	35.773	59.156	62.829	45.641	68.997	0.706	0.668	0.691	49.711	0.105	0.482	0.225	0.14	-0.799	0.058
EJT72650	3477	9.06	10.009	30.198	50.733	63.302	60.828	48.145	80.932	1.154	1.186	0.766	39.021	0.262	0.616	0.434	0.313	-0.476	0.071
EJT81017	3459	9.54	11.188	34.258	45.013	67.274	67.303	55.247	79.271	1.09	1.113	0.645	40.437	0.221	0.571	0.385	0.285	-0.438	0.071
EJT74600	3441	16.827	17.873	32.694	32.607	59.576	62.424	51.003	65.301	0.557	0.564	0.625	52.626	0.078	0.474	0.215	0.115	-0.923	0.049
EJT75879	3420	9.825	13.772	33.684	42.719	66.199	65.965	56.228	76.404	0.968	0.949	0.533	44.63	0.163	0.517	0.305	0.226	-0.402	0.058
EJT73853	3345	13.722	12.915	38.117	35.247	64.425	69.417	50.493	73.363	0.799	0.81	0.648	47.626	0.139	0.496	0.265	0.171	-0.478	0.041
EJT69699	3309	18.495	19.13	26.383	35.993	57.691	59.383	51.315	62.375	0.446	0.48	0.523	53.948	0.067	0.452	0.195	0.07	-0.611	0.053
EJT79413	3306	9.074	15.971	33.575	41.379	59.952	58.076	46.824	74.955	0.839	0.858	0.721	47.038	0.15	0.532	0.302	0.179	-0.624	0.083
EJT74646	3273	10.174	11.824	37.672	40.33	63.795	63.795	49.588	78.002	0.999	0.996	0.753	43.514	0.192	0.536	0.318	0.247	-0.515	0.072
EJT81561	3240	13.796	13.241	35.556	37.407	61.049	62.963	47.222	72.963	0.844	0.787	0.675	48.383	0.124	0.518	0.286	0.217	-0.579	0.063
EJT78066	3219	12.582	14.818	35.228	37.372	61.479	60.671	51.165	72.6	0.8	0.78	0.562	49.064	0.132	0.49	0.255	0.181	-0.399	0.073
EJT75784	3162	11.101	13.472	35.104	40.323	61.796	60.816	49.146	75.427	0.948	0.937	0.607	47.283	0.167	0.546	0.327	0.228	-0.591	0.078
EJT77844	3141	15.664	17.287	29.608	37.44	60.045	62.369	50.716	67.049	0.692	0.606	0.681	50.496	0.103	0.466	0.216	0.149	-0.446	0.085
EJT74954	3126	11.612	8.733	37.524	42.131	61.836	60.269	45.585	79.655	1.053	1.069	0.624	42.68	0.214	0.58	0.37	0.262	-0.658	0.075
EJT78563	3123	12.392	13.929	28.434	45.245	62.696	66.667	47.743	73.679	0.914	0.898	0.638	45.634	0.145	0.545	0.332	0.195	-0.4	0.062
EJT78232	3111	14.658	14.754	30.28	40.309	61.074	61.041	51.591	70.588	0.735	0.747	0.782	50.148	0.113	0.495	0.268	0.139	-0.403	0.073
EJT78255	3111	12.15	11.283	37.608	38.959	63.099	62.295	50.434	76.567	0.945	0.936	0.716	44.765	0.17	0.529	0.304	0.221	-0.663	0.06
EJT70049	3075	13.171	15.122	26.341	45.366	62.049	62.927	51.512	71.707	0.795	0.842	0.611	48.11	0.134	0.522	0.303	0.158	-0.413	0.065
EJT77819	3012	11.753	13.546	31.574	43.127	61.388	67.131	42.331	74.701	0.978	0.936	0.781	42.913	0.191	0.586	0.375	0.256	-0.684	0.068
EJT80273	2940	8.367	8.061	39.184	44.388	65.748	62.143	51.531	83.571	1.21	1.197	0.662	39.178	0.269	0.591	0.406	0.362	-0.385	0.069
EJT80417	2940	7.143	7.653	39.082	46.122	64.694	60.102	48.776	85.204	1.238	1.222	0.776	38.415	0.308	0.585	0.398	0.399	-0.175	0.069
EJT78702	2907	7.946	7.43	36.739	47.884	65.428	61.3	50.361	84.623	1.168	1.196	0.776	39.986	0.261	0.571	0.377	0.303	-0.403	0.071
EJT71403	2880	13.333	15.833	35.104	35.729	61.354	63.229	50	70.833	0.681	0.703	0.636	50.09	0.114	0.478	0.238	0.125	-0.477	0.066
EJT71529	2880	6.146	8.229	35.938	49.688	67.326	63.438	52.917	85.625	1.227	1.283	0.758	37.399	0.294	0.583	0.402	0.356	-0.257	0.065
EJT82475	2874	5.115	8.142	37.265	49.478	68.337	65.136	53.132	86.743	1.268	1.322	0.671	37.279	0.304	0.619	0.452	0.364	-0.29	0.062
EJT77400	2844	5.802	6.54	43.038	44.62	68.671	67.405	50.949	87.658	1.313	1.331	0.652	36.576	0.312	0.591	0.407	0.387	-0.452	0.06
EJT74610	2841	12.144	12.355	33.474	42.027	60.366	58.078	47.518	75.502	0.829	0.931	0.647	46.238	0.173	0.549	0.333	0.174	-0.496	0.076
EJT79914	2814	13.006	11.727	33.795	41.471	62.154	62.58	48.614	75.267	0.892	0.933	0.79	44.749	0.16	0.54	0.323	0.187	-0.485	0.067
EJT77518	2811	6.403	8.751	35.752	49.093	65.208	62.006	48.773	84.845	1.283	1.259	0.616	38.544	0.3	0.605	0.419	0.395	-0.497	0.071
EJT75342	2796	12.339	19.421	35.622	32.618	61.803	66.202	50.966	68.24	0.648	0.672	0.711	49.909	0.126	0.468	0.224	0.156	-0.41	0.055
EJT80976	2787	12.487	16.146	33.8	37.567	60.316	61.464	48.116	71.367	0.686	0.725	0.666	49.656	0.106	0.471	0.223	0.121	-0.456	0.075
EJT82476	2757	10.12	17.737	26.659	45.484	61.262	60.718	50.925	72.144	0.841	0.816	0.646	46.471	0.147	0.533	0.323	0.193	-0.224	0.077
EJT73082	2754	14.27	19.935	31.699	34.096	57.044	59.041	46.296	65.795	0.561	0.542	0.628	52.643	0.083	0.435	0.173	0.1	-0.323	0.071
EJT77502	2748	7.751	9.607	42.358	40.284	62.118	57.096	46.616	82.642	1.095	1.104	0.689	40.991	0.269	0.555	0.344	0.314	-0.458	0.077
EJT71629	2718	9.713	16.556	29.47	44.26	64.128	65.784	52.87	73.731	0.839	0.897	0.705	46.892	0.148	0.518	0.302	0.173	-0.413	0.063
EJT75009	2715	5.304	4.53	37.017	53.149	66.667	61.657	48.177	90.166	1.46	1.531	0.615	33.019	0.402	0.679	0.528	0.463	-0.318	0.082
EJT78521	2697	13.904	14.794	32.703	38.598	63.107	64.627	53.393	71.301	0.803	0.773	0.723	49.242	0.131	0.486	0.259	0.18	-0.32	0.063
EJT68416	2658	11.964	13.883	34.312	39.842	59.631	55.53	49.21	74.153	0.811	0.845	0.696	47.624	0.139	0.52	0.296	0.17	-0.371	0.066
EJT75715	2646	14.739	18.821	29.592	36.848	59.448	60.884	51.02	66.44	0.555	0.561	0.781	54.491	0.078	0.443	0.195	0.1	-0.378	0.069
EJT79507	2631	3.535	7.184	36.944	52.338	70.62	68.415	54.162	89.282	1.414	1.386	0.594	34.133	0.332	0.616	0.447	0.485	-0.201	0.081
EJT77261	2607	14.845	14.499	33.602	37.054	60.529	62.255	48.677	70.656	0.75	0.736	0.713	49.852	0.117	0.489	0.257	0.151	-0.266	0.068
EJT71165	2598	11.201	10.277	36.143	42.379	64.088	62.818	50.924	78.522	0.987	0.981	0.731	44.487	0.18	0.532	0.321	0.243	-0.333	0.061
EJT73138	2574	9.907	16.317	34.499	39.277	63.17	64.219	51.515	73.776	0.915	0.9	0.616	47.908	0.151	0.519	0.292	0.219	-0.656	0.053
EJT81976	2568	4.79	8.294	38.785	48.131	63.629	57.126	46.846	86.916	1.281	1.33	0.784	37.39	0.265	0.616	0.432	0.374	-0.343	0.074
EJT77451	2559	9.144	11.841	30.95	48.066	66.198	64.947	54.631	79.015	1.118	1.119	0.685	38.819	0.25	0.587	0.408	0.355	-0.247	0.06
EJT73289	2541	10.862	11.452	37.898	39.787	62.967	59.74	51.476	77.686	0.906	0.914	0.736	45.933	0.157	0.5	0.278	0.194	-0.272	0.066
EJT70882	2523	11.296	4.994	34.839	48.87	69.679	68.847	56.48	83.71	1.213	1.148	0.616	37.936	0.245	0.57	0.378	0.402	-0.591	0.049
EJT78153	2514	15.513	14.797	31.623	38.067	60.143	61.217	49.523	69.69	0.644	0.638	0.659	51.678	0.098	0.461	0.219	0.122	-0.315	0.067
EJT75782	2511	13.262	16.846	34.05	35.842	59.498	64.277	44.325	69.892	0.724	0.733	0.651	50.718	0.129	0.501	0.259	0.159	-0.507	0.073
EJT71655	2505	7.066	8.862	37.126	46.946	63.593	60.838	45.868	84.072	1.232	1.217	0.714	39.376	0.283	0.609	0.424	0.353	-0.613	0.07
EJT71878	2499	6.843	6.483	41.537	45.138	68.627	62.785	56.423	86.675	1.281	1.269	0.642	38.879	0.307	0.561	0.371	0.401	-0.442	0.059
EJT70734	2496	10.577	11.418	32.212	45.793	64.784	62.38	53.966	78.005	0.985	1.093	0.617	44.751	0.187	0.564	0.372	0.199	-0.184	0.077
EJT74778	2487	13.631	18.094	28.589	39.686	58.625	57.78	49.819	68.275	0.652	0.632	0.629	51.905	0.095	0.468	0.227	0.122	-0.309	0.066
EJT72721	2481	10.762	12.334	33.253	43.652	61.104	61.548	44.861	76.904	0.969	1	0.798	43.851	0.188	0.571	0.366	0.224	-0.337	0.075
EJT70646	2454	9.78	5.134	38.264	46.822	69.234	67.115	55.501	85.086	1.182	1.181	0.694	39.726	0.288	0.558	0.368	0.356	-0.339	0.059
EJT69548	2448	11.397	9.436	38.235	40.931	64.461	62.99	51.225	79.167	1.084	1.022	0.85	42.471	0.177	0.537	0.324	0.31	-0.465	0.067
EJT71088	2448	11.765	17.279	29.044	41.912	62.827	66.667	50.858	70.956	0.775	0.789	0.777	46.238	0.135	0.507	0.289	0.171	-0.162	0.069
EJT79466	2433	12.824	15.29	32.182	39.704	60.255	59.679	49.199	71.887	0.727	0.717	0.715	50.867	0.098	0.46	0.22	0.133	-0.238	0.064
EJT69856	2430	14.691	14.691	29.877	40.741	59.588	57.16	50.988	70.617	0.777	0.731	0.678	50.382	0.126	0.516	0.294	0.182	-0.226	0.069
EJT82473	2409	9.963	15.816	32.379	41.843	61.146	59.9	49.315	74.222	0.802	0.834	0.706	47.263	0.142	0.502	0.271	0.165	-0.492	0.054
EJT69570	2403	9.988	13.483	33.958	42.572	62.713	61.298	50.312	76.529	0.932	0.991	0.776	43.944	0.193	0.556	0.356	0.232	-0.256	0.068
EJT77385	2370	11.139	12.278	30.253	46.329	62.152	62.658	47.215	76.582	0.991	0.955	0.74	44.313	0.194	0.551	0.344	0.277	-0.28	0.066
EJT82504	2367	11.534	15.589	31.812	41.065	61.808	63.118	49.43	72.877	0.806	0.832	0.617	49.129	0.13	0.503	0.282	0.15	-0.228	0.053
EJT77049	2355	10.573	10.955	34.14	44.331	65.308	63.057	54.395	78.471	1.053	1.068	0.601	42.771	0.221	0.58	0.388	0.268	-0.838	0.047
EJT74843	2352	12.883	13.01	32.908	41.199	60.162	60.204	46.173	74.107	0.838	0.864	0.655	47.698	0.151	0.503	0.274	0.175	-0.28	0.088
EJT75714	2334	15.296	17.609	29.949	37.147	58.997	60.283	49.614	67.095	0.549	0.582	0.621	54.518	0.079	0.445	0.198	0.09	-0.282	0.075
EJT69784	2325	15.484	16.516	27.226	40.774	56.387	55.871	45.29	68	0.697	0.661	0.555	49.284	0.108	0.488	0.241	0.156	-0.501	0.068
EJT76033	2319	7.633	10.091	36.093	46.184	67.745	70.505	50.453	82.277	1.108	1.168	0.611	41.849	0.226	0.559	0.363	0.278	-0.315	0.065
EJT74972	2304	9.115	11.068	32.552	47.266	61.458	57.812	46.745	79.818	1.15	1.109	0.717	40.148	0.209	0.603	0.42	0.36	-0.324	0.077
EJT71350	2298	14.621	12.272	33.29	39.817	61.14	60.313	50	73.107	0.853	0.808	0.63	49.132	0.148	0.504	0.279	0.223	-0.35	0.082
EJT76082	2295	10.588	14.902	31.895	42.614	58.431	56.601	44.183	74.51	0.893	0.866	0.795	46.652	0.165	0.539	0.318	0.222	-0.345	0.069
EJT81261	2289	9.305	11.927	37.484	41.284	64.482	62.647	52.031	78.768	1	1.034	0.603	43.907	0.188	0.528	0.324	0.228	-0.265	0.062
EJT77667	2289	13.237	14.548	34.6	37.615	60.769	62.385	47.706	72.215	0.747	0.767	0.691	48.535	0.136	0.482	0.246	0.158	-0.254	0.081
EJT72153	2283	11.301	11.301	35.085	42.313	64.827	64.389	52.694	77.398	0.885	0.981	0.685	45.09	0.177	0.55	0.347	0.192	-0.463	0.074
EJT78754	2283	13.535	16.951	30.223	39.29	59.527	59.658	49.409	69.514	0.728	0.696	0.589	50.906	0.11	0.482	0.246	0.156	-0.416	0.061
EJT72922	2280	7.105	9.868	34.605	48.421	65.307	60.789	52.105	83.026	1.162	1.201	0.607	40.416	0.257	0.586	0.407	0.321	-0.406	0.062
EJT78276	2271	13.871	15.192	31.308	39.63	60.326	60.634	49.406	70.938	0.71	0.724	0.72	50.77	0.107	0.491	0.261	0.132	-0.245	0.085
EJT75874	2265	12.848	16.424	36.954	33.775	62.163	63.179	52.583	70.728	0.602	0.65	0.666	52.77	0.105	0.439	0.184	0.116	-0.358	0.072
EJT81166	2256	9.309	13.83	29.255	47.606	61.879	59.176	49.601	76.862	1.031	1.052	0.603	41.95	0.197	0.572	0.38	0.242	-0.382	0.068
EJT72611	2253	8.921	9.587	37.816	43.675	65.424	63.782	50.999	81.491	1.065	1.068	0.672	41.934	0.24	0.57	0.367	0.292	-0.409	0.079
EJT80383	2250	12.933	16.667	31.2	39.2	62.222	62.533	53.733	70.4	0.714	0.724	0.624	49.718	0.127	0.492	0.268	0.175	-0.272	0.059
EJT69730	2247	4.806	4.94	38.051	52.203	72.452	70.093	57.009	90.254	1.443	1.485	0.653	34.35	0.337	0.63	0.463	0.468	-0.709	0.063
EJT70912	2235	12.349	14.631	30.604	42.416	60.134	60.403	46.98	73.02	0.815	0.8	0.618	47.88	0.147	0.505	0.28	0.201	-0.228	0.082
EJT79036	2229	8.614	9.825	35.128	46.433	63.885	61.507	48.587	81.561	1.091	1.122	0.705	41.11	0.229	0.583	0.391	0.29	-0.355	0.074
EJT81695	2220	17.432	17.432	28.649	36.486	58.559	61.892	48.649	65.135	0.563	0.533	0.707	51.845	0.078	0.424	0.17	0.144	-0.186	0.064
EJT77731	2220	15.541	12.027	33.243	39.189	60.135	59.189	48.784	72.432	0.817	0.765	0.607	48.593	0.134	0.476	0.23	0.19	-0.404	0.084
EJT70098	2217	13.802	15.968	28.958	41.272	57.826	60.487	42.76	70.23	0.732	0.77	0.56	48.932	0.115	0.508	0.265	0.122	-0.374	0.084
EJT80361	2211	11.262	13.026	31.479	44.233	60.018	59.566	44.776	75.712	0.89	0.913	0.639	46.432	0.169	0.551	0.341	0.199	-0.369	0.075
EJT76662	2208	13.451	14.538	35.462	36.549	63.768	65.217	54.076	72.011	0.751	0.722	0.691	49.82	0.118	0.46	0.225	0.172	-0.23	0.067
EJT73795	2205	13.469	15.102	28.571	42.857	61.27	64.354	48.027	71.429	0.763	0.772	0.629	47.81	0.134	0.518	0.297	0.182	-0.434	0.061
EJT78074	2184	8.379	7.967	34.478	49.176	69.093	68.132	55.495	83.654	1.217	1.273	0.668	37.909	0.236	0.592	0.419	0.336	-0.106	0.058
EJT78562	2157	5.146	6.537	38.943	49.374	67.408	64.673	49.235	88.317	1.351	1.389	0.663	36.355	0.318	0.622	0.452	0.376	-0.237	0.065
EJT80501	2154	8.078	11.978	34.123	45.822	62.396	59.61	47.632	79.944	1.127	1.128	0.653	42.035	0.23	0.59	0.396	0.302	-0.408	0.078
EJT77672	2103	10.556	10.414	33.809	45.221	61.388	59.058	46.077	79.03	1.069	1.052	0.61	44.332	0.21	0.565	0.374	0.262	-0.068	0.069
EJT77824	2094	7.593	11.032	34.527	46.848	66.046	63.467	53.295	81.375	1.158	1.158	0.608	40.435	0.247	0.583	0.399	0.333	-0.393	0.06
EJT69801	2088	4.598	7.328	34.77	53.305	71.216	70.402	55.172	88.075	1.344	1.359	0.679	34.422	0.302	0.619	0.453	0.446	-0.285	0.068
EJT81437	2070	4.058	4.783	33.913	57.246	64.589	57.101	45.507	91.159	1.584	1.57	0.626	31.309	0.384	0.699	0.554	0.572	-0.321	0.075
EJT82548	2040	10.588	8.382	35.294	45.735	64.167	61.471	50	81.029	1.081	1.09	0.717	42.738	0.262	0.592	0.402	0.318	-0.431	0.071
EJT80494	2034	4.72	5.457	45.133	44.69	71.829	71.534	54.13	89.823	1.474	1.46	0.683	34.111	0.304	0.598	0.411	0.522	-1.131	0.049
EJT81251	2028	13.314	12.13	37.13	37.426	60.897	57.544	50.592	74.556	0.767	0.765	0.587	48.881	0.136	0.435	0.185	0.162	-0.115	0.076
EJT71084	2028	10.503	16.272	32.396	40.828	63.609	65.68	51.923	73.225	0.835	0.832	0.678	47.1	0.128	0.482	0.26	0.2	-0.025	0.05
EJT69569	2022	11.424	13.798	32.938	41.84	62.265	59.199	52.819	74.777	0.855	0.921	0.74	45.926	0.171	0.53	0.323	0.211	-0.371	0.067
EJT81824	2004	5.09	13.174	37.126	44.611	63.772	59.581	50	81.737	1.107	1.121	0.736	41.717	0.24	0.57	0.37	0.302	-0.152	0.079
EJT73727	1974	13.83	11.702	32.523	41.945	61.753	64.894	45.897	74.468	0.931	0.882	0.623	45.553	0.163	0.531	0.317	0.275	-0.167	0.056
EJT74385	1962	9.021	14.832	30.734	45.413	62.589	62.232	49.388	76.147	0.983	0.985	0.588	43.728	0.18	0.564	0.368	0.234	-0.205	0.057
EJT77903	1944	11.111	17.13	33.642	38.117	56.996	57.716	41.512	71.759	0.668	0.687	0.725	50.176	0.122	0.47	0.212	0.132	-0.136	0.073
EJT82196	1851	7.455	7.131	41.815	43.598	66.018	60.94	51.702	85.413	1.283	1.233	0.653	38.6	0.258	0.58	0.396	0.4	-0.38	0.073
EJT80493	1830	13.934	7.705	39.344	39.016	71.366	75.41	60.328	78.361	1.157	1.045	0.706	41.36	0.208	0.509	0.296	0.354	-0.861	0.041
EJT75124	1824	3.454	8.882	36.513	51.151	67.215	65.296	48.684	87.664	1.335	1.41	0.77	34.315	0.36	0.628	0.464	0.437	-0.081	0.074
EJT76591	1821	9.885	16.474	33.608	40.033	62.932	63.756	51.4	73.641	0.766	0.809	0.651	48.279	0.148	0.476	0.251	0.189	-0.069	0.073
EJT75308	1818	7.591	8.746	37.624	46.04	63.201	58.746	47.195	83.663	1.229	1.213	0.663	39.353	0.284	0.599	0.409	0.351	-0.218	0.074
EJT71096	1812	7.119	12.417	29.47	50.993	64.404	64.901	47.848	80.464	1.102	1.187	0.605	40.071	0.245	0.625	0.45	0.273	-0.194	0.078
EJT71415	1806	12.791	16.777	34.884	35.548	60.742	62.292	49.502	70.432	0.648	0.628	0.782	51.431	0.098	0.456	0.197	0.137	-0.526	0.08
EJT76473	1773	3.723	4.738	42.978	48.562	71.799	68.02	55.838	91.54	1.406	1.431	0.558	34.147	0.303	0.611	0.446	0.445	-0.26	0.058
EJT82191	1743	16.523	12.737	32.53	38.21	62.249	64.028	51.979	70.74	0.719	0.738	0.635	50.517	0.113	0.474	0.239	0.14	-0.489	0.053
EJT71234	1743	3.27	16.351	35.112	45.267	62.077	58.003	47.849	80.379	1.083	1.133	0.611	40.625	0.251	0.575	0.375	0.308	-0.298	0.103
EJT75115	1743	10.843	8.606	35.8	44.75	64.372	60.757	51.807	80.551	1.06	1.094	0.817	42.4	0.176	0.583	0.391	0.274	-0.346	0.074
EJT69580	1725	8.348	12.174	29.043	50.435	66.377	59.13	60.522	79.478	1.059	1.143	0.637	42.194	0.224	0.581	0.395	0.269	-0.76	0.059
EJT81965	1698	7.951	8.657	40.106	43.286	66.49	62.191	53.887	83.392	1.132	1.154	0.714	42.325	0.237	0.533	0.335	0.287	-0.136	0.064
EJT82599	1689	12.611	14.742	31.439	41.208	60.509	60.568	48.313	72.647	0.891	0.821	0.581	48.057	0.149	0.511	0.291	0.231	-0.148	0.071
EJT71795	1650	13.091	10.364	36.364	40.182	64.727	63.091	54.545	76.545	0.954	0.849	0.629	45.562	0.192	0.471	0.244	0.278	-0.119	0.071
EJT69220	1629	9.945	14.549	27.072	48.435	63.843	62.615	53.407	75.506	0.958	0.985	0.621	44.802	0.17	0.559	0.369	0.268	-0.192	0.072
EJT70160	1605	7.664	8.785	41.495	42.056	67.29	65.794	52.523	83.551	1.214	1.149	0.604	39.955	0.226	0.537	0.335	0.38	-0.092	0.073
EJT76112	1602	12.547	15.356	32.772	39.326	62.047	63.109	50.936	72.097	0.755	0.732	0.748	49.045	0.112	0.479	0.24	0.173	-0.291	0.049
EJT80084	1557	6.744	4.817	37.958	50.482	67.63	61.464	52.987	88.439	1.398	1.427	0.665	34.786	0.291	0.644	0.484	0.445	-0.247	0.075
EJT71943	1551	13.153	11.412	33.269	42.166	59.188	57.447	44.681	75.435	0.932	0.892	0.655	48.296	0.163	0.554	0.329	0.25	-0.598	0.066
EJT72016	1548	10.271	12.791	34.69	42.248	62.726	64.341	46.899	76.938	0.937	0.963	0.755	46.402	0.171	0.541	0.335	0.194	-0.033	0.074
EJT78626	1530	9.412	10.196	40.392	40	63.66	61.765	48.824	80.392	1.05	1.019	0.753	44.859	0.235	0.511	0.285	0.291	-0.324	0.079
EJT81857	1509	4.573	8.35	36.581	50.497	68.588	68.588	50.099	87.078	1.32	1.366	0.609	37.153	0.286	0.607	0.434	0.394	-0.137	0.074
EJT77757	1464	12.91	12.5	43.238	31.352	63.73	63.115	53.484	74.59	0.822	0.82	0.751	44.488	0.152	0.441	0.187	0.239	-0.807	0.068
EJT72003	1446	5.602	8.299	29.253	56.846	64.523	60.373	47.095	86.1	1.386	1.411	0.722	34.653	0.351	0.665	0.51	0.465	-0.238	0.091
EJT72002	1446	5.602	8.299	29.253	56.846	64.523	60.373	47.095	86.1	1.386	1.411	0.721	34.653	0.351	0.665	0.51	0.465	-0.238	0.091
EJT79833	1401	10.921	16.702	32.334	40.043	67.095	67.452	61.456	72.377	0.979	0.886	0.742	43.648	0.179	0.506	0.288	0.322	-1.073	0.064
EJT78282	1389	4.968	6.479	39.309	49.244	65.659	57.451	50.972	88.553	1.324	1.369	0.678	36.199	0.314	0.618	0.443	0.392	-0.179	0.104
EJT80411	1338	15.471	14.35	27.578	42.601	60.688	55.157	56.726	70.179	0.688	0.706	0.627	49.537	0.123	0.478	0.25	0.152	-0.268	0.058
EJT75581	1284	6.308	9.112	45.794	38.785	69.159	66.121	56.776	84.579	1.01	1.124	0.616	41.479	0.223	0.5	0.289	0.284	-0.299	0.047
EJT80947	1263	5.938	4.988	38.48	50.594	72.684	73.159	55.819	89.074	1.482	1.412	0.663	34.551	0.274	0.604	0.437	0.545	0.021	0.048
EJT69839	1239	11.864	13.317	33.898	40.92	60.936	59.322	48.668	74.818	0.908	0.863	0.646	47.317	0.15	0.514	0.289	0.256	-0.216	0.078
EJT79061	1212	11.881	15.842	34.406	37.871	60.974	62.624	48.02	72.277	0.887	0.771	0.704	47.401	0.161	0.461	0.215	0.246	-0.26	0.05
EJT81001	1158	11.917	6.995	41.192	39.896	65.371	63.212	51.813	81.088	0.988	1.013	0.588	43.296	0.219	0.522	0.299	0.302	-0.479	0.055
EJT69418	1152	16.146	11.198	32.812	39.844	62.847	60.677	55.208	72.656	0.787	0.788	0.659	50.02	0.118	0.483	0.252	0.181	-0.275	0.044
EJT68846	1014	19.231	15.385	33.136	32.249	59.665	58.876	54.734	65.385	0.549	0.52	0.619	50.142	0.11	0.385	0.11	0.153	-0.488	0.05
EJT77950	990	9.394	11.818	33.939	44.848	65.657	63.333	54.848	78.788	1.072	1.071	0.629	45.223	0.208	0.566	0.37	0.319	-0.543	0.052
EJT69375	888	5.068	9.459	36.824	48.649	67.68	65.203	52.365	85.473	1.295	1.308	0.681	37.559	0.253	0.602	0.416	0.444	-0.572	0.068
EJT72276	795	8.302	6.792	42.264	42.642	71.824	74.34	56.226	84.906	1.3	1.219	0.659	38.179	0.228	0.564	0.362	0.482	-1.001	0.015
EJT81979	729	20.576	20.576	29.63	29.218	57.888	63.786	51.029	58.848	0.268	0.262	0.558	57.602	0.087	0.385	0.092	0.138	-0.772	0.037
EJT73983	669	7.623	13.004	33.184	46.188	73.842	73.991	68.161	79.372	1.074	1.02	0.63	42.797	0.13	0.516	0.323	0.412	-0.176	0.036
EJT76888	504	16.667	20.238	31.548	31.548	56.746	57.738	49.405	63.095	0.386	0.441	0.659	56.548	0.081	0.39	0.085	0.151	-0.872	0.042
EJT72115	453	9.934	15.894	34.437	39.735	58.278	62.252	38.411	74.172	0.596	0.816	0.589	51.416	0.175	0.551	0.32	0.256	-0.126	0.08
EJT68527	381	14.173	11.811	29.921	44.094	66.142	66.142	58.268	74.016	0.934	0.934	0.692	41.397	0.159	0.532	0.314	0.312	-0.816	0.048
EJT80572	363	8.264	3.306	43.802	44.628	69.421	57.025	62.81	88.43	1.323	1.373	0.722	30.437	0.168	0.61	0.436	0.469	-0.776	0.008
EJT68545	312	7.692	12.5	31.731	48.077	67.308	62.5	59.615	79.808	1.145	1.16	0.62	34.23	0.163	0.58	0.393	0.36	-0.694	0.019
