# Supplementary material for: Composition and Codon Usage Pattern Results in Divergence of the Zinc Binuclear Cluster (Zn(II)2Cys6) Sequences among Ascomycetes Plant Pathogenic Fungi
Source: J Fungi (Basel). 2022 Oct 27;8(11):1134. doi: 10.3390/jof8111134 (PMC9694491; doi:10.3390/jof8111134)
Supplement: Supplementary file 1 [file jof-08-01134-s001.zip › Table S8.xlsx]

## Sheet: Pyricularia_oryzae
Table S8: The composition and various codon usage bias parameters of 158 Zn(II)2Cys6 sequences from P. oryzae
Header	Length	%A(3)	%T(3)	%G(3)	%C(3)	%GC(all)	%GC(1)	%GC(2)	%GC(3)	COUSIN_18	COUSIN_59	CAI	ENC	SCUO	FOP	CBI	ICDI	GRAVY	AROMA
QBZ59572	4497	16.077	22.615	26.818	34.49	56.616	59.039	49.5	61.308	0.619	0.664	0.751	54.781	0.059	0.439	0.177	0.071	-0.57	0.077
QBZ61949	3864	11.801	16.925	33.696	37.578	59.11	59.55	46.506	71.273	1.088	1.11	0.601	49.04	0.133	0.496	0.261	0.165	-0.213	0.078
QBZ54560	3684	17.671	25.977	27.687	28.664	54.207	59.691	46.58	56.352	0.326	0.296	0.635	59.164	0.026	0.37	0.061	0.027	-0.737	0.064
QBZ61603	3591	18.797	18.63	26.65	35.923	54.915	56.892	45.28	62.573	0.646	0.688	0.746	55.835	0.074	0.458	0.186	0.079	-0.65	0.072
QBZ65853	3420	18.772	26.754	22.982	31.491	56.111	59.737	54.123	54.474	0.283	0.299	0.736	58.869	0.03	0.37	0.094	0.033	-0.438	0.057
QBZ56730	3327	8.566	10.821	36.88	43.733	63.36	59.693	49.775	80.613	1.545	1.645	0.646	42.385	0.214	0.558	0.355	0.263	-0.419	0.067
QBZ56326	3288	20.255	21.715	28.467	29.562	55.87	56.934	52.646	58.029	0.575	0.505	0.749	59.901	0.035	0.414	0.129	0.049	-0.913	0.052
QBZ56297	3225	21.023	21.581	26.14	31.256	54.853	59.907	47.256	57.395	0.362	0.371	0.738	58.744	0.034	0.4	0.107	0.048	-0.658	0.084
QBZ53692	3216	12.127	19.03	28.545	40.299	62.5	65.672	52.985	68.843	0.88	1.043	0.73	51.612	0.079	0.467	0.235	0.087	-0.26	0.06
QBZ59262	3207	10.851	13.283	36.389	39.476	61.147	60.056	47.521	75.865	1.317	1.304	0.673	46.25	0.156	0.512	0.283	0.198	-0.297	0.094
QBZ66725	3180	17.736	21.698	28.019	32.547	55.22	59.623	45.472	60.566	0.506	0.538	0.606	57.383	0.043	0.403	0.115	0.048	-0.53	0.064
QBZ56748	3159	12.915	13.39	34.853	38.841	60.272	56.885	50.237	73.694	1.168	1.284	0.722	48.1	0.136	0.516	0.286	0.158	-0.621	0.07
QBZ65270	3135	20.861	22.105	29.569	27.464	53.652	57.99	45.933	57.033	0.147	0.285	0.663	58.803	0.031	0.371	0.08	0.033	-0.405	0.062
QBZ64086	3111	15.429	17.84	31.63	35.101	58.438	62.006	46.577	66.731	0.817	0.881	0.805	54.533	0.063	0.436	0.175	0.071	-0.415	0.065
QBZ54802	3096	16.667	23.643	29.264	30.426	55.136	59.593	46.124	59.69	0.538	0.528	0.682	56.07	0.051	0.406	0.112	0.064	-0.651	0.079
QBZ64019	3087	11.37	12.051	35.957	40.622	62.812	62.779	49.077	76.579	1.357	1.336	0.671	45.778	0.14	0.497	0.275	0.215	-0.095	0.078
QBZ56452	3072	20.605	21.484	29.199	28.711	53.516	57.324	45.312	57.91	0.385	0.377	0.697	59.359	0.036	0.387	0.089	0.044	-0.516	0.067
QBZ64811	3069	17.302	20.626	28.543	33.529	55.947	56.891	48.876	62.072	0.684	0.747	0.774	55.308	0.074	0.44	0.174	0.088	-0.56	0.079
QBZ56207	3030	13.069	17.822	27.327	41.782	59.901	62.97	47.624	69.109	1.081	1.082	0.674	49.363	0.119	0.494	0.259	0.158	-0.388	0.062
QBZ57064	3027	14.866	20.813	31.615	32.706	56.756	59.96	45.986	64.321	0.831	0.796	0.711	53.519	0.081	0.444	0.183	0.128	-0.375	0.061
QBZ57762	3000	12.6	11.5	35.5	40.4	61.267	60.1	47.8	75.9	1.304	1.385	0.715	46.268	0.154	0.519	0.291	0.165	-0.621	0.067
QBZ54729	2979	17.221	21.853	30.514	30.413	55.153	57.704	46.828	60.926	0.522	0.536	0.684	55.837	0.061	0.405	0.126	0.087	-0.387	0.071
QBZ57219	2970	16.364	18.788	31.515	33.333	58.114	60.404	49.091	64.848	0.736	0.743	0.686	55.278	0.058	0.427	0.152	0.073	-0.444	0.086
QBZ56334	2967	18.605	18.099	31.547	31.749	55.207	55.308	47.017	63.296	0.705	0.644	0.731	57.125	0.054	0.428	0.153	0.08	-0.52	0.072
QBZ54803	2961	18.237	23.911	27.254	30.598	53.529	58.764	43.972	57.852	0.366	0.379	0.736	58.424	0.034	0.396	0.101	0.045	-0.442	0.075
QBZ62258	2961	17.123	24.417	30.395	28.065	56.299	64.843	45.593	58.46	0.224	0.307	0.673	57.588	0.032	0.369	0.063	0.034	-0.472	0.046
QBZ56620	2946	19.145	21.792	26.273	32.79	54.956	62.22	43.585	59.063	0.545	0.548	0.687	57.619	0.044	0.413	0.13	0.049	-0.447	0.065
QBZ57330	2922	17.864	16.324	29.466	36.345	56.126	55.544	47.023	65.811	0.804	0.811	0.71	53.901	0.083	0.436	0.176	0.111	-0.292	0.071
QBZ54583	2898	19.151	17.184	30.642	33.023	58.523	60.87	51.035	63.665	0.674	0.656	0.722	55.103	0.069	0.424	0.157	0.116	-0.38	0.064
QBZ56694	2892	19.295	18.568	31.535	30.602	54.772	56.224	45.954	62.137	0.689	0.624	0.707	55.992	0.057	0.406	0.115	0.072	-0.566	0.076
QBZ66101	2856	19.853	14.916	29.832	35.399	57.283	62.29	44.328	65.231	0.848	0.802	0.803	51.519	0.097	0.457	0.196	0.141	-0.608	0.058
QBZ57387	2850	16.105	15.158	33.368	35.368	59.193	59.158	49.684	68.737	0.911	0.905	0.705	50.909	0.113	0.448	0.193	0.156	-0.357	0.07
QBZ53457	2829	9.226	10.498	41.888	38.388	64.44	62.036	51.007	80.276	1.403	1.457	0.732	42.641	0.192	0.525	0.306	0.219	-0.57	0.072
QBZ53787	2787	18.299	20.452	28.202	33.046	55.759	58.019	48.009	61.249	0.59	0.666	0.675	56.421	0.049	0.409	0.141	0.053	-0.301	0.068
QBZ55002	2745	20.984	24.918	27.65	26.448	52.678	54.863	49.071	54.098	0.219	0.134	0.692	59.867	0.027	0.345	0.035	0.033	-0.758	0.084
QBZ64613	2739	20.92	20.701	30.997	27.382	53.487	55.75	46.331	58.379	0.321	0.335	0.701	58.09	0.043	0.383	0.095	0.039	-0.384	0.067
QBZ58011	2721	14.553	18.192	34.509	32.745	55.347	54.576	44.212	67.255	0.916	0.877	0.713	52.819	0.104	0.461	0.196	0.138	-0.501	0.076
QBZ57732	2694	18.931	18.486	28.619	33.964	55.457	56.57	47.216	62.584	0.536	0.532	0.715	53.902	0.074	0.426	0.152	0.092	-0.507	0.082
QBZ60492	2694	18.374	24.165	27.951	29.51	54.269	57.572	47.773	57.461	0.391	0.392	0.643	57.114	0.047	0.398	0.115	0.054	-0.437	0.081
QBZ65212	2679	18.477	21.277	27.436	32.811	55.506	56.439	49.832	60.246	0.478	0.47	0.772	58.159	0.039	0.394	0.117	0.047	-0.37	0.07
QBZ60740	2661	19.842	21.759	29.651	28.749	56.032	60.316	49.38	58.399	0.326	0.396	0.733	58.811	0.034	0.357	0.055	0.034	-0.526	0.063
QBZ63020	2661	17.249	19.166	31.793	31.793	54.867	57.723	43.292	63.585	0.552	0.575	0.728	56.339	0.058	0.427	0.149	0.064	-0.523	0.072
QBZ66694	2661	17.813	25.028	27.057	30.101	51.597	55.468	42.165	57.159	0.281	0.335	0.679	58.821	0.036	0.39	0.088	0.041	-0.527	0.068
QBZ53748	2655	13.107	8.588	35.028	43.277	64.105	60.791	53.22	78.305	1.578	1.586	0.773	42.587	0.177	0.528	0.321	0.283	-0.379	0.062
QBZ56921	2649	11.325	11.438	37.373	39.864	64.024	63.08	51.755	77.237	1.408	1.443	0.761	44.914	0.171	0.507	0.288	0.222	-0.413	0.066
QBZ63871	2649	18.233	19.139	32.39	30.238	55.002	54.02	48.358	62.627	0.368	0.394	0.796	56.675	0.048	0.388	0.095	0.064	-0.49	0.068
QBZ61469	2640	18.636	20.227	30.568	30.568	54.811	53.977	49.318	61.136	0.552	0.513	0.798	57.744	0.05	0.4	0.123	0.071	-0.463	0.076
QBZ58020	2628	15.068	18.95	26.826	39.155	56.545	54.11	49.543	65.982	1.056	1.027	0.676	51.835	0.115	0.475	0.231	0.159	-0.457	0.079
QBZ54042	2616	19.495	26.147	26.835	27.523	52.179	56.766	45.413	54.358	0.262	0.237	0.664	57.881	0.046	0.372	0.076	0.044	-0.621	0.071
QBZ61563	2598	18.129	21.824	27.945	32.102	54.657	58.661	45.266	60.046	0.534	0.607	0.727	57.209	0.045	0.402	0.112	0.044	-0.409	0.073
QBZ66378	2571	15.403	19.02	29.405	36.173	58.538	58.576	51.459	65.578	0.831	0.885	0.685	54.254	0.072	0.448	0.194	0.084	-0.39	0.076
QBZ65854	2553	18.684	17.156	29.025	35.135	57.814	58.872	50.411	64.16	0.77	0.78	0.649	53.015	0.072	0.439	0.183	0.096	-0.538	0.067
QBZ64094	2535	13.136	16.923	28.757	41.183	60.158	61.42	49.112	69.941	0.945	1.118	0.76	49.039	0.116	0.501	0.272	0.135	-0.422	0.065
QBZ55438	2529	11.269	15.065	36.418	37.248	61.843	59.905	51.957	73.665	1.159	1.17	0.747	46.427	0.151	0.468	0.233	0.205	-0.17	0.07
QBZ55510	2526	9.145	15.439	34.561	40.855	59.541	58.551	44.656	75.416	1.357	1.423	0.632	44.664	0.169	0.543	0.319	0.197	-0.415	0.073
QBZ56049	2520	8.69	19.405	30.238	41.667	57.183	55.833	43.81	71.905	1.53	1.477	0.65	44.781	0.175	0.561	0.338	0.247	-0.517	0.089
QBZ55305	2505	19.641	23.234	26.707	30.419	52.255	57.485	42.156	57.126	0.312	0.355	0.727	58.33	0.036	0.411	0.107	0.033	-0.551	0.074
QBZ64335	2487	15.44	16.526	26.659	41.375	57.78	55.609	49.698	68.034	0.98	1.063	0.67	51.619	0.107	0.485	0.25	0.13	-0.362	0.069
QBZ66344	2466	8.516	12.044	35.401	44.039	61.395	60.341	44.404	79.44	1.463	1.517	0.654	43.599	0.192	0.549	0.332	0.201	-0.398	0.071
QBZ54577	2463	23.143	17.783	27.527	31.547	57.085	59.318	52.862	59.074	0.513	0.453	0.735	58.035	0.041	0.378	0.098	0.052	-0.524	0.068
QBZ64926	2460	12.927	12.805	36.463	37.805	59.146	57.683	45.488	74.268	1.116	1.195	0.691	47.139	0.137	0.495	0.257	0.154	-0.362	0.076
QBZ61849	2445	11.902	14.233	34.847	39.018	61.472	63.436	47.117	73.865	1.199	1.266	0.688	46.922	0.14	0.514	0.289	0.161	-0.237	0.074
QBZ56742	2430	14.074	18.642	30.988	36.296	57.613	58.272	47.284	67.284	0.898	0.915	0.651	52.579	0.079	0.446	0.195	0.121	-0.23	0.072
QBZ63437	2430	15.926	18.889	28.889	36.296	56.872	59.877	45.556	65.185	0.794	0.772	0.688	53.832	0.087	0.457	0.204	0.111	-0.355	0.069
QBZ65031	2430	13.951	19.506	30.617	35.926	58.56	59.259	49.877	66.543	0.69	0.786	0.719	53.783	0.077	0.431	0.17	0.092	-0.399	0.078
QBZ60434	2421	18.34	23.172	26.022	32.466	53.986	58.612	44.857	58.488	0.547	0.55	0.784	58.465	0.043	0.418	0.13	0.057	-0.535	0.066
QBZ61308	2418	16.377	20.844	30.769	32.01	57.113	57.816	50.744	62.779	0.588	0.664	0.634	57.678	0.052	0.405	0.144	0.064	-0.374	0.073
QBZ57888	2412	16.915	20.522	28.607	33.955	55.224	59.701	43.408	62.562	0.617	0.6	0.626	55.186	0.061	0.422	0.143	0.089	-0.399	0.083
QBZ64483	2394	13.91	13.158	32.832	40.1	60.526	61.529	47.118	72.932	1.135	1.231	0.733	48.712	0.127	0.489	0.259	0.147	-0.186	0.066
QBZ57966	2367	18.504	23.194	28.01	30.292	56.823	63.752	48.416	58.302	0.275	0.408	0.729	57.291	0.045	0.382	0.091	0.051	-0.426	0.074
QBZ59986	2364	10.406	15.99	37.437	36.168	63.959	65.863	52.411	73.604	0.882	1.05	0.761	47.695	0.133	0.466	0.228	0.156	-0.401	0.064
QBZ56691	2346	15.217	20.844	29.028	34.91	55.925	57.033	46.803	63.939	0.8	0.747	0.81	53.087	0.109	0.453	0.198	0.155	-0.344	0.077
QBZ57524	2340	9.231	10.897	32.308	47.564	64.487	63.077	50.513	79.872	1.612	1.675	0.7	41.241	0.218	0.589	0.399	0.272	-0.305	0.078
QBZ57137	2337	15.148	22.978	24.647	37.227	57.595	55.969	54.942	61.874	0.693	0.757	0.769	54.157	0.069	0.447	0.195	0.102	-0.803	0.045
QBZ56964	2331	20.721	20.978	27.671	30.631	54.612	57.014	48.52	58.301	0.413	0.417	0.755	57.999	0.043	0.403	0.132	0.052	-0.314	0.062
QBZ65485	2319	11.255	11.772	32.988	43.984	62.527	60.673	49.935	76.973	1.343	1.484	0.675	44.405	0.181	0.518	0.306	0.194	-0.215	0.07
QBZ63737	2313	18.288	24.125	26.329	31.258	55.945	59.403	50.843	57.588	0.205	0.302	0.689	58.047	0.041	0.363	0.075	0.035	-0.226	0.064
QBZ58374	2295	9.281	10.327	39.085	41.307	65.882	66.275	50.98	80.392	1.484	1.526	0.69	38.918	0.227	0.547	0.346	0.322	-0.329	0.077
QBZ65379	2295	11.634	11.634	35.817	40.915	62.702	60.784	50.588	76.732	1.333	1.38	0.686	46.279	0.177	0.531	0.314	0.236	-0.488	0.077
QBZ66212	2280	14.079	19.474	33.553	32.895	58.596	58.684	50.658	66.447	0.655	0.751	0.785	54.531	0.076	0.433	0.176	0.085	-0.33	0.055
QBZ54849	2262	16.446	21.353	29.973	32.228	53.669	53.581	45.225	62.202	0.691	0.673	0.758	56.249	0.075	0.431	0.158	0.104	-0.427	0.072
QBZ59358	2253	18.109	19.84	30.626	31.425	54.727	56.059	46.072	62.051	0.575	0.583	0.648	55.929	0.072	0.443	0.176	0.092	-0.493	0.077
QBZ57921	2238	19.571	20.509	26.81	33.11	54.96	55.228	49.732	59.92	0.478	0.493	0.762	57.789	0.047	0.401	0.119	0.055	-0.261	0.078
QBZ58583	2232	10.484	11.962	33.871	43.683	63.486	63.172	49.731	77.554	1.504	1.475	0.654	45.222	0.184	0.535	0.323	0.242	-0.358	0.07
QBZ59837	2229	9.421	11.036	33.378	46.164	64.648	62.18	52.221	79.542	1.5	1.628	0.695	43.624	0.192	0.557	0.357	0.203	-0.297	0.062
QBZ62586	2223	15.924	19.838	26.046	38.192	55.601	57.895	44.669	64.238	0.865	0.877	0.778	52.439	0.094	0.479	0.233	0.13	-0.372	0.076
QBZ66445	2214	5.149	6.911	44.173	43.767	69.512	67.209	53.388	87.94	1.876	1.926	0.701	35.466	0.314	0.592	0.413	0.398	-0.158	0.054
QBZ60263	2208	9.375	11.005	40.353	39.266	64.402	61.277	52.31	79.62	1.445	1.513	0.722	42.309	0.195	0.514	0.3	0.245	-0.304	0.059
QBZ65190	2202	14.714	16.076	29.428	39.782	59.673	59.946	49.864	69.21	1.021	1.114	0.666	50.378	0.119	0.493	0.266	0.155	-0.313	0.067
QBZ55677	2193	22.298	23.393	26.539	27.77	52.075	57.045	44.87	54.309	0.221	0.213	0.734	60.803	0.025	0.355	0.058	0.028	-0.231	0.068
QBZ64998	2193	12.449	15.321	33.789	38.44	62.244	65.253	49.248	72.23	1.134	1.203	0.686	49.019	0.12	0.48	0.247	0.147	-0.369	0.058
QBZ57179	2190	24.658	20.411	24.384	30.548	53.699	56.712	49.452	54.932	0.218	0.242	0.666	58.804	0.043	0.365	0.073	0.053	-0.401	0.082
QBZ65622	2184	10.165	10.852	33.791	45.192	63.416	60.577	50.687	78.984	1.589	1.622	0.665	41.682	0.219	0.552	0.35	0.282	-0.287	0.077
QBZ61124	2181	16.369	14.03	32.875	36.726	60.431	64.787	46.905	69.601	0.977	0.935	0.709	49.554	0.119	0.483	0.244	0.156	-0.433	0.048
QBZ58645	2178	15.014	19.421	30.028	35.537	58.219	60.744	48.347	65.565	0.828	0.883	0.692	55.176	0.07	0.44	0.186	0.088	-0.444	0.07
QBZ61284	2169	17.427	25.45	27.524	29.599	54.587	56.985	49.654	57.123	0.36	0.367	0.694	58.819	0.044	0.388	0.096	0.06	-0.599	0.068
QBZ56920	2160	19.444	20.278	27.222	33.056	56.898	57.361	53.056	60.278	0.64	0.641	0.743	55.723	0.062	0.433	0.17	0.082	-0.844	0.046
QBZ57017	2151	16.736	18.828	31.799	32.636	57.183	59.275	47.838	64.435	0.755	0.787	0.736	55.27	0.068	0.446	0.185	0.074	-0.416	0.068
QBZ63342	2127	22.99	18.759	27.08	31.171	55.148	57.969	49.224	58.251	0.361	0.471	0.652	58.657	0.04	0.396	0.113	0.043	-0.423	0.076
QBZ63837	2127	12.271	14.104	33.709	39.915	60.931	60.085	49.083	73.625	1.233	1.293	0.772	48.999	0.136	0.487	0.251	0.144	-0.391	0.064
QBZ54298	2124	18.362	21.61	26.836	33.192	56.403	60.876	48.305	60.028	0.565	0.541	0.718	56.459	0.048	0.389	0.106	0.059	-0.312	0.064
QBZ65274	2115	11.064	20.567	28.227	40.142	60.378	60.851	51.915	68.369	1.237	1.244	0.653	49.287	0.121	0.503	0.276	0.162	-0.244	0.06
QBZ56577	2097	17.31	23.605	27.754	31.33	54.22	57.225	46.352	59.084	0.564	0.525	0.769	58.601	0.043	0.377	0.105	0.048	-0.076	0.069
QBZ54142	2094	21.49	22.063	29.799	26.648	53.152	54.441	48.567	56.447	0.27	0.338	0.775	59.516	0.034	0.338	0.032	0.028	-0.302	0.065
QBZ62811	2091	13.917	17.934	26.255	41.894	56.911	55.954	46.628	68.149	1.255	1.193	0.734	47.998	0.152	0.523	0.294	0.205	-0.299	0.078
QBZ55856	2070	6.812	9.565	44.928	38.696	66.618	64.783	51.449	83.623	1.576	1.477	0.73	40.919	0.207	0.51	0.294	0.309	-0.164	0.064
QBZ63361	2049	20.205	21.23	26.647	31.918	54.758	58.858	46.852	58.565	0.375	0.386	0.697	57.822	0.047	0.407	0.133	0.058	-0.173	0.075
QBZ58813	2007	15.396	22.272	31.54	30.792	54.41	57.549	43.348	62.332	0.504	0.575	0.697	55.687	0.068	0.408	0.125	0.075	-0.242	0.076
QBZ54481	1992	12.5	22.289	26.355	38.855	56.225	55.572	47.892	65.211	0.96	1.029	0.674	49.589	0.106	0.479	0.23	0.157	-0.335	0.101
QBZ57206	1980	22.576	20.606	28.182	28.636	56.768	59.242	54.242	56.818	0.396	0.347	0.646	57.801	0.041	0.344	0.049	0.053	-0.857	0.068
QBZ61396	1977	18.513	19.272	26.707	35.508	54.224	52.959	47.496	62.215	0.536	0.628	0.716	56.135	0.07	0.426	0.157	0.075	-0.273	0.073
QBZ55335	1950	6.462	11.077	38.462	44	66.462	65.077	51.846	82.462	1.673	1.793	0.67	40.146	0.239	0.581	0.397	0.324	-0.377	0.066
QBZ55798	1947	6.626	10.94	36.518	45.917	63.431	59.014	48.844	82.435	1.696	1.774	0.753	41.538	0.225	0.561	0.359	0.258	-0.26	0.073
QBZ56622	1914	10.658	11.912	30.564	46.865	64.211	63.793	51.411	77.429	1.634	1.563	0.656	44.203	0.201	0.552	0.352	0.278	-0.349	0.061
QBZ57515	1893	8.716	9.509	38.51	43.265	64.289	61.648	49.445	81.775	1.453	1.432	0.775	41.642	0.249	0.533	0.319	0.361	-0.249	0.071
QBZ58623	1875	8.96	8.16	38.08	44.8	62.08	56.48	46.88	82.88	1.677	1.754	0.656	41.824	0.266	0.574	0.377	0.307	-0.311	0.074
QBZ58422	1869	18.941	17.817	27.608	35.634	56.287	55.538	50.08	63.242	0.544	0.594	0.666	54.451	0.079	0.434	0.17	0.092	-0.4	0.068
QBZ58220	1863	12.56	14.332	29.791	43.317	62.802	63.285	52.013	73.108	1.193	1.339	0.653	47.796	0.135	0.508	0.291	0.163	-0.259	0.069
QBZ65393	1857	12.116	12.439	37.48	37.964	62.143	62.036	48.95	75.444	1.179	1.242	0.653	46.742	0.146	0.501	0.274	0.151	-0.349	0.076
QBZ56015	1842	8.795	11.564	30.293	49.349	64.767	57.003	57.655	79.642	1.732	1.806	0.686	39.937	0.218	0.564	0.383	0.281	-0.251	0.067
QBZ54963	1839	20.065	22.186	27.569	30.179	54.595	58.075	47.961	57.749	0.334	0.37	0.668	57.957	0.04	0.367	0.072	0.046	-0.224	0.095
QBZ59927	1836	13.562	11.765	45.752	28.922	63.126	60.621	54.085	74.673	0.935	0.999	0.708	45.928	0.169	0.446	0.198	0.202	-0.401	0.08
QBZ61142	1833	15.712	13.584	32.897	37.807	60.829	62.193	49.591	70.704	1.083	1.066	0.659	51.021	0.12	0.479	0.245	0.142	-0.31	0.067
QBZ63284	1830	15.41	17.869	30.656	36.066	56.066	58.689	42.787	66.721	0.878	0.935	0.639	53.166	0.093	0.488	0.238	0.109	-0.35	0.071
QBZ59010	1809	16.75	17.247	32.007	33.997	55.003	53.068	45.937	66.003	0.915	0.838	0.66	52.369	0.123	0.475	0.223	0.166	-0.257	0.073
QBZ57533	1773	18.274	20.474	26.396	34.856	55.612	58.545	47.039	61.252	0.611	0.636	0.766	57.515	0.064	0.433	0.169	0.078	-0.351	0.08
QBZ58109	1755	15.043	13.675	35.726	35.556	60.513	61.368	48.889	71.282	1.116	1.168	0.705	50.029	0.119	0.484	0.241	0.159	-0.725	0.074
QBZ63016	1725	15.652	13.043	35.304	36	60.522	60	50.261	71.304	1.113	1.094	0.708	51.866	0.107	0.463	0.225	0.138	-0.185	0.073
QBZ57507	1704	5.986	11.268	36.092	46.655	65.434	62.852	50.704	82.746	1.675	1.733	0.677	39.544	0.251	0.564	0.374	0.334	-0.376	0.062
QBZ59883	1695	17.345	16.991	30.619	35.044	56.46	59.646	44.071	65.664	0.771	0.821	0.684	53.173	0.09	0.458	0.2	0.095	-0.287	0.099
QBZ59240	1686	14.057	11.388	39.146	35.409	61.329	58.185	51.246	74.555	1.068	1.067	0.694	48.201	0.129	0.433	0.182	0.166	-0.347	0.068
QBZ57045	1677	16.995	19.499	30.233	33.274	59.75	59.034	56.708	63.506	0.77	0.738	0.669	53.586	0.085	0.418	0.156	0.118	-1.051	0.068
QBZ55247	1602	17.603	23.221	24.532	34.644	55.993	57.116	51.685	59.176	0.444	0.552	0.665	53.502	0.088	0.424	0.166	0.095	-0.273	0.075
QBZ59504	1602	19.85	19.85	27.154	33.146	58.302	61.236	53.371	60.3	0.379	0.574	0.666	54.544	0.061	0.392	0.107	0.122	-0.851	0.038
QBZ57675	1587	11.153	16.068	33.648	39.13	63.957	62.76	56.333	72.779	1.109	1.174	0.672	48.117	0.112	0.481	0.254	0.138	-0.485	0.04
QBZ60015	1482	9.109	12.348	41.7	36.842	64.845	61.538	54.453	78.543	1.114	1.238	0.69	43.326	0.205	0.493	0.277	0.231	-0.155	0.079
QBZ57334	1461	16.838	20.945	28.337	33.881	55.441	50.513	53.593	62.218	0.641	0.611	0.677	54.29	0.097	0.413	0.147	0.13	-0.325	0.058
QBZ63919	1461	20.739	17.864	28.953	32.444	58.179	57.084	56.057	61.396	0.71	0.573	0.752	57.42	0.052	0.392	0.113	0.128	-0.789	0.07
QBZ66096	1458	14.609	16.461	29.424	39.506	58.025	59.877	45.267	68.93	0.925	1.12	0.689	49.514	0.144	0.478	0.246	0.151	-0.066	0.074
QBZ65745	1449	15.735	25.052	24.638	34.576	61.767	69.565	56.522	59.213	0.689	0.626	0.724	50.912	0.107	0.425	0.151	0.19	-1.248	0.05
QBZ61046	1437	17.328	21.086	29.854	31.733	53.584	53.236	45.929	61.587	0.482	0.506	0.694	56.641	0.056	0.384	0.1	0.061	-0.221	0.092
QBZ57895	1410	7.234	11.915	37.234	43.617	64.539	62.553	50.213	80.851	1.436	1.502	0.649	43.61	0.223	0.527	0.312	0.269	-0.335	0.092
QBZ62901	1392	13.578	17.026	31.681	37.716	57.687	53.017	50.647	69.397	0.943	0.963	0.746	52.505	0.089	0.444	0.191	0.133	-0.538	0.045
QBZ54334	1380	18.043	18.261	26.957	36.739	53.768	50.87	46.739	63.696	0.644	0.785	0.683	54.96	0.088	0.462	0.198	0.084	-0.489	0.063
QBZ65454	1380	17.391	23.261	29.348	30	53.406	55.87	45	59.348	0.377	0.428	0.695	55.91	0.072	0.401	0.125	0.085	-0.048	0.083
QBZ59769	1377	7.19	9.804	33.769	49.237	65.65	59.913	54.031	83.007	1.924	1.953	0.643	39.072	0.217	0.606	0.43	0.368	-0.496	0.037
QBZ61843	1260	16.905	16.905	34.286	31.905	59.603	59.524	53.095	66.19	0.651	0.609	0.745	55.04	0.061	0.383	0.115	0.111	-0.261	0.074
QBZ59871	1155	11.688	17.922	28.571	41.818	61.905	65.455	49.87	70.39	0.95	0.99	0.672	49.77	0.107	0.478	0.24	0.145	-0.187	0.086
QBZ56803	1119	24.665	25.469	26.005	23.861	46.291	44.772	44.236	49.866	0.107	0.097	0.748	56.021	0.055	0.341	-0.011	0.064	-0.655	0.086
QBZ60390	1092	21.154	16.484	30.495	31.868	57.143	59.066	50	62.363	0.527	0.555	0.713	57.577	0.081	0.419	0.143	0.095	-0.663	0.05
QBZ54669	1089	10.744	13.499	38.843	36.915	62.351	59.504	51.791	75.758	1.265	1.219	0.662	48.859	0.171	0.484	0.256	0.22	-0.385	0.052
QBZ59283	1035	14.493	8.406	38.261	38.841	61.449	60.58	46.667	77.101	1.626	1.405	0.666	43.136	0.158	0.537	0.315	0.318	-0.696	0.041
QBZ61612	1035	12.174	12.464	31.884	43.478	59.324	55.362	47.246	75.362	1.463	1.426	0.78	48.462	0.181	0.538	0.317	0.249	-0.343	0.081
QBZ56555	1005	23.284	21.791	28.358	26.567	55.423	61.493	49.851	54.925	0.127	0.168	0.643	61.167	0.05	0.385	0.087	0.071	-0.608	0.063
QBZ66712	1005	22.09	23.881	24.776	29.254	54.826	56.119	54.328	54.03	0.326	0.128	0.69	57.796	0.074	0.348	0.042	0.107	-0.376	0.072
QBZ64122	951	16.404	7.256	38.801	37.539	64.038	64.984	50.789	76.341	1.357	1.281	0.657	44.617	0.166	0.525	0.303	0.301	-0.491	0.054
QBZ60482	900	12.333	11.333	30.333	46	63.444	56.667	57.333	76.333	1.57	1.435	0.728	45.269	0.17	0.529	0.318	0.314	-0.475	0.067
QBZ63316	705	22.128	22.979	33.617	21.277	56.879	60.426	55.319	54.894	0.479	0.304	0.686	51.799	0.078	0.36	0.089	0.165	-0.797	0.03
QBZ65242	654	21.56	22.936	27.064	28.44	55.963	56.881	55.505	55.505	0.275	0.248	0.644	56.398	0.084	0.313	0.012	0.131	-0.375	0.051
QBZ54317	552	27.717	20.652	28.261	23.37	49.275	49.457	46.739	51.63	-0.267	-0.052	0.595	55.418	0.052	0.314	-0.022	0.131	-0.816	0.033
QBZ66204	393	16.031	9.924	42.748	31.298	60.814	55.725	52.672	74.046	1.337	1.155	0.748	41.416	0.078	0.5	0.231	0.401	-1.332	0.062
