# Supplementary material for: Composition and Codon Usage Pattern Results in Divergence of the Zinc Binuclear Cluster (Zn(II)2Cys6) Sequences among Ascomycetes Plant Pathogenic Fungi
Source: J Fungi (Basel). 2022 Oct 27;8(11):1134. doi: 10.3390/jof8111134 (PMC9694491; doi:10.3390/jof8111134)
Supplement: Supplementary file 1 [file jof-08-01134-s001.zip › Table S9.xlsx]

## Sheet: Saccharomyces_cerevisiae
Table S9: The composition and various codon usage bias parameters of 55 Zn(II)2Cys6 sequences from S. cerevisiae
Header	Length	%A(3)	%T(3)	%G(3)	%C(3)	%GC(all)	%GC(1)	%GC(2)	%GC(3)	COUSIN_18	COUSIN_59	CAI_59	ENC	SCUO	FOP	CBI	ICDI	GRAVY	AROMA
YLR256W_mRNA	4509	25.15	33.001	19.494	22.355	41.362	41.317	40.918	41.85	0.75	0.815	0.729	52.271	0.056	0.441	0.163	0.061	-0.521	0.064
YMR280C_mRNA	4302	30.195	34.1	18.619	17.085	37.703	40.028	37.378	35.704	1.203	1.122	0.745	50.286	0.081	0.467	0.194	0.112	-0.568	0.069
YLR278C_mRNA	4026	25.484	34.054	19.151	21.311	39.717	40.76	37.928	40.462	0.844	0.803	0.726	53.563	0.052	0.453	0.165	0.067	-0.695	0.078
YKL038W_mRNA	3513	28.437	30.316	20.495	20.751	42.357	43.211	42.613	41.247	0.627	0.739	0.71	54.662	0.047	0.42	0.137	0.049	-0.532	0.066
YBL066C_mRNA	3447	27.763	35.422	17.493	19.321	40.267	42.559	41.427	36.815	1.216	1.156	0.744	50.165	0.086	0.477	0.216	0.114	-0.522	0.075
YBR150C_mRNA	3285	27.306	38.813	18.447	15.434	36.012	42.74	31.416	33.881	1.353	1.361	0.749	52.583	0.108	0.519	0.252	0.127	-0.599	0.101
YGL013C_mRNA	3207	28.718	31.057	17.212	23.012	37.979	39.196	34.518	40.225	0.741	0.785	0.731	54.058	0.048	0.446	0.147	0.058	-0.417	0.104
YAL051W_mRNA	3144	30.916	31.966	18.702	18.416	37.309	39.313	35.496	37.118	0.969	0.956	0.744	50.239	0.08	0.457	0.178	0.088	-0.276	0.09
YOL089C_mRNA	3093	31.523	34.724	16.198	17.556	35.79	39.961	33.657	33.754	1.265	1.254	0.749	51.447	0.091	0.486	0.217	0.12	-0.424	0.092
YOR363C_mRNA	2991	28.185	30.491	20.06	21.264	37.546	38.917	32.397	41.324	0.855	0.824	0.722	52.743	0.054	0.437	0.143	0.067	-0.22	0.092
YKL015W_mRNA	2940	27.041	36.633	17.857	18.469	35.714	37.959	32.857	36.327	1.388	1.348	0.773	49.025	0.111	0.527	0.27	0.136	-0.434	0.093
YBL005W_mRNA	2931	29.683	35.926	18.526	15.865	36.029	39.099	34.596	34.391	1.341	1.328	0.758	49.377	0.1	0.517	0.262	0.117	-0.308	0.112
YIR023W_mRNA	2913	30.278	30.999	19.156	19.567	39.924	43.048	38.002	38.723	1.12	0.944	0.735	50.26	0.083	0.461	0.181	0.121	-0.634	0.07
YIL130W_mRNA	2895	27.047	36.684	15.751	20.518	36.718	38.549	35.337	36.269	1.127	1.115	0.75	51.564	0.078	0.478	0.199	0.096	-0.625	0.081
YDR421W_mRNA	2853	33.333	31.125	18.402	17.14	38.766	42.797	37.96	35.542	0.864	0.981	0.72	52.631	0.081	0.451	0.168	0.096	-0.544	0.082
YMR019W_mRNA	2850	29.263	34.842	17.579	18.316	37.579	40.947	35.895	35.895	1.027	1.057	0.736	53.115	0.079	0.477	0.194	0.084	-0.505	0.107
YBR033W_mRNA	2760	31.848	31.63	17.174	19.348	38.659	41.304	38.152	36.522	0.814	0.842	0.718	54.979	0.078	0.435	0.144	0.086	-0.389	0.082
YDR213W_mRNA	2742	31.4	30.197	22.101	16.302	42.67	49.891	39.716	38.403	1.005	0.819	0.722	51.557	0.068	0.435	0.151	0.086	-0.529	0.056
YLR014C_mRNA	2715	29.282	35.028	18.011	17.68	38.564	41.768	38.232	35.691	1.095	1.162	0.726	54.036	0.094	0.481	0.21	0.104	-0.383	0.11
YLR451W_mRNA	2661	35.626	31.454	16.685	16.234	38.331	43.179	38.895	32.92	1.236	1.229	0.736	51.021	0.1	0.465	0.194	0.116	-0.429	0.08
YDR303C_mRNA	2658	27.427	36.907	19.639	16.027	34.65	37.472	30.813	35.666	1.141	1.283	0.761	50.627	0.098	0.517	0.259	0.103	-0.341	0.089
YHR056C_mRNA	2652	26.471	35.181	18.1	20.249	34.955	37.33	29.186	38.348	1.101	1.091	0.755	52.614	0.071	0.488	0.202	0.096	-0.336	0.105
YPL248C_mRNA	2646	27.438	32.313	20.181	20.068	40.816	42.517	39.683	40.249	0.996	0.943	0.709	56.826	0.052	0.441	0.162	0.075	-0.33	0.087
YML099C_mRNA	2643	32.69	31.101	18.729	17.48	39.084	43.814	37.23	36.209	1.116	1.14	0.741	51.663	0.084	0.478	0.207	0.093	-0.511	0.09
YKR064W_mRNA	2592	32.407	32.87	16.667	18.056	34.992	40.162	30.093	34.722	1.141	1.247	0.746	52.847	0.107	0.505	0.223	0.112	-0.351	0.127
YLL054C_mRNA	2532	28.791	35.19	17.299	18.72	35.506	39.1	31.398	36.019	1.307	1.252	0.741	51.635	0.097	0.495	0.231	0.128	-0.156	0.115
YDR207C_mRNA	2511	25.806	31.422	17.802	24.97	44.444	42.174	48.387	42.772	0.861	0.784	0.71	53.606	0.064	0.451	0.179	0.089	-1.055	0.048
YCR106W_mRNA	2499	30.012	35.054	18.607	16.327	36.935	44.058	31.813	34.934	1.234	1.214	0.734	53.629	0.1	0.483	0.211	0.114	-0.156	0.1
YJL089W_mRNA	2490	29.759	35.422	16.024	18.795	32.45	33.855	28.675	34.819	1.129	1.346	0.765	51.683	0.1	0.491	0.211	0.115	-0.401	0.113
YLR228C_mRNA	2445	29.693	31.411	20.123	18.773	40.9	44.172	39.632	38.896	0.995	0.931	0.731	52.427	0.068	0.452	0.181	0.084	-0.465	0.059
YOR162C_mRNA	2433	32.552	31.566	17.633	18.249	37.772	40.197	37.238	35.882	1.106	1.013	0.743	51.031	0.096	0.474	0.204	0.132	-0.358	0.1
YER184C_mRNA	2385	27.044	33.836	20.377	18.742	38.155	39.119	36.226	39.119	0.974	1.037	0.721	55.239	0.066	0.472	0.19	0.08	-0.195	0.115
YDR034C_mRNA	2373	31.1	35.145	17.193	16.561	36.115	39.949	34.64	33.755	1.136	1.265	0.753	51.606	0.099	0.487	0.214	0.096	-0.544	0.084
YOR172W_mRNA	2361	28.463	31.131	23.253	17.154	38.035	39.136	34.562	40.407	1.033	0.998	0.72	53.561	0.071	0.47	0.192	0.089	-0.352	0.106
YDR520C_mRNA	2319	26.132	38.422	19.146	16.3	36.395	39.586	34.153	35.446	1.089	1.163	0.736	53.163	0.089	0.487	0.207	0.095	-0.435	0.109
YOR337W_mRNA	2280	28.289	27.895	20	23.816	40.702	42.368	35.921	43.816	0.319	0.425	0.703	56.768	0.045	0.409	0.102	0.053	-0.467	0.103
YJL206C_mRNA	2277	30.04	34.914	18.05	16.996	38.296	43.347	36.495	35.046	0.979	1.01	0.733	53.363	0.09	0.484	0.214	0.097	-0.389	0.095
YHR178W_mRNA	2232	30.242	28.629	19.892	21.237	41.622	41.935	41.801	41.129	0.716	0.73	0.704	55.557	0.054	0.42	0.135	0.048	-0.38	0.078
YKL222C_mRNA	2118	31.728	35.411	15.864	16.997	35.883	41.076	33.711	32.861	1.216	1.246	0.74	51.989	0.085	0.477	0.197	0.098	-0.4	0.111
YLR266C_mRNA	2106	28.063	34.758	19.801	17.379	35.708	38.604	31.339	37.179	1.034	1.123	0.739	51.401	0.09	0.481	0.205	0.096	-0.136	0.114
YLR098C_mRNA	1947	30.663	30.817	20.031	18.49	37.802	37.904	36.98	38.521	0.986	0.954	0.743	52.124	0.068	0.463	0.19	0.089	-0.353	0.11
YJL103C_mRNA	1857	31.341	32.149	18.417	18.094	37.103	38.934	35.864	36.511	1.068	1.082	0.731	53.992	0.08	0.458	0.169	0.105	-0.519	0.078
YMR168C_mRNA	1827	31.034	31.856	18.555	18.555	36.946	42.365	31.363	37.11	1.193	1.134	0.736	52.111	0.107	0.488	0.215	0.147	-0.244	0.122
YNR063W_mRNA	1824	31.25	32.895	19.243	16.612	37.061	40.954	34.375	35.855	1.046	0.983	0.724	55.523	0.07	0.453	0.17	0.084	-0.231	0.092
YOR380W_mRNA	1641	28.702	33.638	18.83	18.83	43.998	53.016	41.316	37.66	0.942	0.879	0.691	55.938	0.056	0.434	0.16	0.064	-0.198	0.071
YBR239C_mRNA	1590	28.113	25.094	19.057	27.736	41.95	40	39.057	46.792	0.4	0.327	0.687	55.432	0.056	0.403	0.092	0.077	-0.456	0.079
YDL170W_mRNA	1587	27.032	27.221	25.331	20.416	38.437	41.21	28.355	45.747	0.391	0.467	0.703	59.264	0.034	0.414	0.09	0.04	-0.211	0.097
YGR288W_mRNA	1422	27.637	31.646	20.464	20.253	41.139	44.304	38.397	40.717	0.59	0.591	0.7	55.28	0.068	0.431	0.137	0.079	-0.274	0.097
YPR196W_mRNA	1413	26.115	37.155	19.958	16.773	38.854	44.798	35.032	36.73	0.951	0.867	0.704	54.078	0.094	0.464	0.184	0.116	-0.217	0.117
YBR297W_mRNA	1407	28.358	36.674	17.91	17.058	38.664	45.629	35.394	34.968	1.208	1.157	0.723	53.412	0.079	0.473	0.197	0.111	-0.187	0.115
YFL052W_mRNA	1398	25.536	35.193	22.532	16.738	41.702	47.639	38.197	39.27	0.797	0.647	0.676	56.111	0.074	0.429	0.136	0.089	-0.141	0.103
YBR240C_mRNA	1353	24.39	21.951	27.494	26.164	44.568	41.242	38.803	53.659	-0.164	-0.111	0.648	56.246	0.059	0.336	-0.01	0.072	-0.373	0.091
YPL133C_mRNA	1341	29.306	30.872	23.043	16.779	42.133	44.966	41.611	39.821	0.806	0.853	0.692	55.377	0.07	0.424	0.134	0.09	-0.58	0.07
YGL162W_mRNA	900	23.667	34.333	21	21	42.444	40	45.333	42	1.265	1.005	0.686	51.481	0.083	0.471	0.22	0.229	-0.386	0.054
YPR009W_mRNA	807	30.112	33.086	15.613	21.19	38.662	39.405	39.777	36.803	0.752	0.872	0.721	54.742	0.087	0.429	0.13	0.097	-0.5	0.082
